# Supplementary material for: Genetic Diversity in Salmonella enterica in Outbreaks of Foodborne and Zoonotic Origin in the USA in 2006–2017
Source: Microorganisms. 2024 Jul 31;12(8):1563. doi: 10.3390/microorganisms12081563 (PMC11356229; doi:10.3390/microorganisms12081563)
Supplement: Supplementary file 1 [file microorganisms-12-01563-s001.zip]

Archive with 3 entries (3 files):
- TreesSupplTable1.xlsx
- TreesSupplTable2.xlsx
- TreesSupplTable3.xlsx
