# Supplementary material for: Genetic Diversity in Salmonella enterica in Outbreaks of Foodborne and Zoonotic Origin in the USA in 2006–2017
Source: Microorganisms. 2024 Jul 31;12(8):1563. doi: 10.3390/microorganisms12081563 (PMC11356229; doi:10.3390/microorganisms12081563)
Supplement: Supplementary file 1 [file microorganisms-12-01563-s001.zip › TreesSupplTable1.xlsx]

## Sheet: 1. Final set 100
PulseNetClusterCode**	PFGE-XbaI-pattern***	Allele range	Allele_code****	MLST_ST	MLST comments	PredictiveResistancePattern (NARST)*****	ResistanceGenesDetected (NARST)	PlasmidsDetected (NARST)	WGS ID	SRR_id	FinalGenusName	FinalSpeciesName	FinalSerotypeName	Exact vehicle	IFSAC Vehicle category
0608PAJJP-1c	JJPX01.0061	20*	SALM1.0 - 6752.1.1.4*	ST118		No determinants detected	No determinants detected	No determinants detected	AM30454	SRR14760930	Salmonella	enterica	Newport	Tomatoes	Vegetable
0608PAJJP-1c	JJPX01.0061		SALM1.0 - 6752.1.1.6.65.1*	ST118		No determinants detected	No determinants detected	No determinants detected	AM27551	SRR14760420	Salmonella	enterica	Newport	Tomatoes	Vegetable
0610VTJPX-1c	JPXX01.0604	1-3	SALM1.0 - 6745.3.6.1.1	ST19		No determinants detected	No determinants detected	No determinants detected	AM28531	SRR14761101	Salmonella	enterica	Typhimurium	Tomatoes	Vegetable
0610VTJPX-1c	JPXX01.0604		SALM1.0 - 6745.3.6.1.1	ST19		No determinants detected	No determinants detected	No determinants detected	K4549	SRR14762077	Salmonella	enterica	Typhimurium	Tomatoes	Vegetable
0610VTJPX-1c	JPXX01.0604		SALM1.0 - 6745.3.6.1.1	ST19		No determinants detected	No determinants detected	No determinants detected	AM28975	SRR14760556	Salmonella	enterica	Typhimurium	Tomatoes	Vegetable
0611ALJNX-1c	JNXX01.0011	0-18 (2 isolates 0 alleles, 3 isolates 0-10)	SALM1.0 - 116.1.1.2.1.1	ST319		Fos	fosA7	No determinants detected	AM29353	SRR14765973	Salmonella	enterica	Tennessee	Peanut butter	Nuts
0611ALJNX-1c	JNXX01.0011		SALM1.0 - 116.1.1.4	ST319		Fos	fosA7	No determinants detected	AM30408	SRR14765842	Salmonella	enterica	Tennessee	Peanut butter	Nuts
0611ALJNX-1c	JNXX01.0011		SALM1.0 - 116.1.1	ST319		Fos	fosA7	No determinants detected	AM30382	SRR14766229	Salmonella	enterica	Tennessee	Peanut butter	Nuts
0611ALJNX-1c	JNXX01.0011		SALM1.0 - 116.1.1.4	ST319		Fos	fosA7	No determinants detected	AM30383	SRR14765522	Salmonella	enterica	Tennessee	Peanut butter	Nuts
0611ALJNX-1c	JNXX01.0011		SALM1.0 - 116.1.1.2.1.1	ST319		Fos	fosA7	No determinants detected	PNUSAS065669	SRR8471107	Salmonella	enterica	Tennessee	Peanut butter	Nuts
0611ILJJP-1c	JJPX01.0014	15*	SALM1.0 - 57.1.1*	ST45		ACSSuTAuCxTioFox	aph(3'')-Ib aph(6)-Id blaCMY-2 floR sul2 tet(A)	IncC	AM30216	SRR14760877	Salmonella	enterica	Newport	queso fresco-type cheeses	Dairy
0611ILJJP-1c	JJPX01.0014		SALM1.0 - 57.1.1.1*	ST45		ACSSuTAuCxTioFox	aph(3'')-Ib aph(6)-Id blaCMY-2 floR sul2 tet(A)	Col(pHAD28) IncC	AM30270	SRR14760410	Salmonella	enterica	Newport	queso fresco-type cheeses	Dairy
0706PAJPX-1	JPXX01.0206	0-4	SALM1.0 - 6766.51.3.93.1.2	ST19		No determinants detected	No determinants detected	IncFIB(S) IncFII(S)	08-0170	SRR14760267	Salmonella	enterica	I 4,[5],12:i:-	Pot pies	Multiple
0706PAJPX-1	JPXX01.0206		SALM1.0 - 6766.51.3.93.1.2	ST19		No determinants detected	No determinants detected	IncFIB(S) IncFII(S)	08-0171	SRR14760188	Salmonella	enterica	I 4,[5],12:i:-	Pot pies	Multiple
0706PAJPX-1	JPXX01.0206		SALM1.0 - 6766.51.3.93.1	ST19		No determinants detected	No determinants detected	IncFIB(S) IncFII(S)	PNUSAS007713	SRR5249616	Salmonella	enterica	I 4,[5],12:i:-	Pot pies	Multiple
0706PAJPX-1	JPXX01.0206		SALM1.0 - 6766.51.3.93.1.2	ST19		No determinants detected	No determinants detected	IncFIB(S) IncFII(S)	PNUSAS070392	SRR8757394	Salmonella	enterica	I 4,[5],12:i:-	Pot pies	Multiple
0706PAJPX-1	JPXX01.0206		SALM1.0 - 6766.51.3.93.1.2	ST19		No determinants detected	No determinants detected	IncFIB(S) IncFII(S)	PNUSAS007711	SRR5249619	Salmonella	enterica	I 4,[5],12:i:-	Pot pies	Multiple
0706PAJPX-1	JPXX01.0206		SALM1.0 - 6766.51.3.93.1.1	ST19		No determinants detected	No determinants detected	IncFIB(S) IncFII(S)	07-0685	SRR5201390	Salmonella	enterica	I 4,[5],12:i:-	Pot pies	Multiple
0706PAJPX-1	JPXX01.0206		SALM1.0 - 6766.51.3.93.1.1	ST19		No determinants detected	No determinants detected	IncFIB(S) IncFII(S)	08-0011	SRR5201382	Salmonella	enterica	I 4,[5],12:i:-	Pot pies	Multiple
0706PAJPX-1	JPXX01.0206		SALM1.0 - 6766.51.3.93.1.1	ST19		No determinants detected	No determinants detected	IncFIB(S) IncFII(S)	PNUSAS067330	SRR8540206	Salmonella	enterica	I 4,[5],12:i:-	Pot pies	Multiple
0706PAJPX-1	JPXX01.0206		SALM1.0 - 6766.51.3.93.1.2	ST19		No determinants detected	No determinants detected	IncFIB(S) IncFII(S)	PNUSAS070390	SRR8757367	Salmonella	enterica	I 4,[5],12:i:-	Pot pies	Multiple
0706PAJPX-1	JPXX01.0206		SALM1.0 - 6766.51.3.93.1.2	ST19		No determinants detected	No determinants detected	IncFIB(S) IncFII(S)	PNUSAS007712	SRR5249620	Salmonella	enterica	I 4,[5],12:i:-	Pot pies	Multiple
0706PAJPX-1	JPXX01.0206		SALM1.0 - 6766.51.3.93.1.2	ST19		No determinants detected	No determinants detected	IncFIB(S) IncFII(S)	07-0838	SRR5201423	Salmonella	enterica	I 4,[5],12:i:-	Pot pies	Multiple
0707ILJF6-1c	JF6X01.0032	0	SALM1.0 - 6757.1.35.1.1.2	ST15		SSuGenFos	aac(3)-VIa ant(3'')-Ia fosA7 qacE sul1	Col(pHAD28) IncI1-I(gamma)	AM33506	SRR14760137	Salmonella	enterica	Heidelberg	Hummus	Seeds
0707ILJF6-1c	JF6X01.0032		SALM1.0 - 6757.1.35.1.1.2	ST15		SSuGenFos	aac(3)-VIa ant(3'')-Ia fosA7 qacE sul1	Col(pHAD28) IncI1-I(gamma)	AM31790	SRR14760857	Salmonella	enterica	Heidelberg	Hummus	Seeds
0707ILJF6-1c	JF6X01.0032		SALM1.0 - 6757.1.35.1.1.2	ST15		SSuGenFos	aac(3)-VIa ant(3'')-Ia fosA7 qacE sul1	Col(pHAD28) IncI1-I(gamma)	AM31362	SRR16387289	Salmonella	enterica	Heidelberg	Hummus	Seeds
0708NYJJP-1c	JJPX01.0061	5-13*	SALM1.0 - 6752.1.1.5.1*	ST118		No determinants detected	No determinants detected	No determinants detected	AM33419	SRR14760851	Salmonella	enterica	Newport	Tomatoes	Vegetable
0708NYJJP-1c	JJPX01.0061		SALM1.0 - 6752.1.1.4.1*	ST118		No determinants detected	No determinants detected	No determinants detected	AM31713	SRR14762024	Salmonella	enterica	Newport	Tomatoes	Vegetable
0708NYJJP-1c	JJPX01.0061		SALM1.0 - 6752.1.1.5*	ST118		No determinants detected	No determinants detected	No determinants detected	AM32203	SRR16387325	Salmonella	enterica	Newport	Tomatoes	Vegetable
0802AZJJP-1c	JJPX01.0696	0	SALM1.0 - 6763.1.1.2.1.1	ST118		No determinants detected	No determinants detected	No determinants detected	08-0163	SRR14759184	Salmonella	enterica	Newport	Beef	Meat
0802AZJJP-1c	JJPX01.0438		SALM1.0 - 6763.1.1.2.1.1	ST118		No determinants detected	No determinants detected	No determinants detected	08-0161	SRR14759981	Salmonella	enterica	Newport	Beef	Meat
0802AZJJP-1c	JJPX01.0438		SALM1.0 - 6763.1.1.2.1.1	ST118		No determinants detected	No determinants detected	No determinants detected	08-0164	SRR14759179	Salmonella	enterica	Newport	Beef	Meat
0802COJIX-1c	JIXX01.0424	7*	SALM1.0 - 6761.89.1*		Locus 25365: 1077 (new profile to the public database); 1 mutation compared to allele 4: g>c; 46x coverage	Fos	fosA7	No determinants detected	08-0125	SRR14760927	Salmonella	enterica	Montevideo	Shredded cheese	Dairy
0802COJIX-1c	JIXX01.0424		SALM1.0 - 6761.89.1*	ST138	Locus 25365: 4; 62x	Fos	fosA7	No determinants detected	08-0126	SRR14760168	Salmonella	enterica	Montevideo	Shredded cheese	Dairy
0802WAJGX-1c	JGXX01.0004	0-1	SALM1.0 - 6773.2.1.1.1.1	ST214		No determinants detected	No determinants detected	No determinants detected	AM34125	SRR14761480	Salmonella	enterica	Litchfield	Cantaloupe	Fruit
0802WAJGX-1c	JGXX01.0004		SALM1.0 - 6773.2.1.1.1.1	ST214		No determinants detected	No determinants detected	No determinants detected	AM34229	SRR14761669	Salmonella	enterica	Litchfield	Cantaloupe	Fruit
0802WAJGX-1c	JGXX01.0004		SALM1.0 - 6773.2.1.1.1.1	ST214		No determinants detected	No determinants detected	No determinants detected	08-0197	SRR7639273	Salmonella	enterica	Litchfield	Cantaloupe	Fruit
0802WAJGX-1c	JGXX01.0004		SALM1.0 - 6773.2.1.1.1.1	ST214		No determinants detected	No determinants detected	No determinants detected	08-0198	SRR7639272	Salmonella	enterica	Litchfield	Cantaloupe	Fruit
0802WAJGX-1c	JGXX01.0004		SALM1.0 - 6773.2.1.1.1	ST214		No determinants detected	No determinants detected	No determinants detected	AM36384	SRR14766136	Salmonella	enterica	Litchfield	Cantaloupe	Fruit
0803COJPX-1c	JPXX01.0002	1-2	SALM1.0 - 88.3.2.2.1	ST19		No determinants detected	No determinants detected	IncFIB(S) IncFII(S)	AM37877	SRR14760852	Salmonella	enterica	Typhimurium	Municipal water	Water
0803COJPX-1c	JPXX01.0002		SALM1.0 - 88.3.2.2.1	ST19		No determinants detected	No determinants detected	IncFIB(S) IncFII(S)	AM37881	SRR14760452	Salmonella	enterica	Typhimurium	Municipal water	Water
0803COJPX-1c	JPXX01.0002		SALM1.0 - 88.3.2.2.1	ST19		No determinants detected	No determinants detected	IncFIB(S) IncFII(S)	AM37878	SRR14760632	Salmonella	enterica	Typhimurium	Municipal water	Water
0804MLTEN-1c	TENX01.0023	0-2	SALM1.0 - 6786.1.4.84.1.1	ST309		SSuTGen	aac(3)-VIa ant(3'')-Ia qacE sul1 tet(A)	IncI1-I(gamma)	08-0478	SRR14760741	Salmonella	enterica	Kiambu	Live poultry contact (baby poultry)	Zoonotic
0804MLTEN-1c	TENX01.0023		SALM1.0 - 6786.1.4.84.1.1	ST309		No determinants detected	No determinants detected	No determinants detected	08-0480	SRR14760131	Salmonella	enterica	Kiambu	Live poultry contact (baby poultry)	Zoonotic
0804MLTEN-1c	TENX01.0022		SALM1.0 - 6786.1.4.84.1	ST309		T	tet(B)	IncI1-I(gamma)	08-0479	SRR1614849	Salmonella	enterica	Kiambu	Live poultry contact (baby poultry)	Zoonotic
0804MNJEG-1c	JEGX01.0004	0	SALM1.0 - 6743.12.1.1.1.1	ST11		Cip(I/R)Nal	gyrA(83)	IncFIB(S) IncFII(S)	AM34840	SRR14760407	Salmonella	enterica	Enteritidis	Live reptile/rodent contact	Zoonotic
0804MNJEG-1c	JEGX01.0004		SALM1.0 - 6743.12.1.1.1.1	ST11		Cip(I/R)Nal	gyrA(83)	IncFIB(S) IncFII(S)	AM34545	SRR14760402	Salmonella	enterica	Enteritidis	Live reptile/rodent contact	Zoonotic
0804MNJEG-1c	JEGX01.0004		SALM1.0 - 6743.12.1.1.1.1	ST11		Cip(I/R)Nal	gyrA(83)	IncFIB(S) IncFII(S)	AM35114	SRR14761743	Salmonella	enterica	Enteritidis	Live reptile/rodent contact	Zoonotic
0807AZJIX-1c	JIXX01.0126	1	SALM1.0 - 134.2.4.33.2	ST316		Fos	fosA7	No determinants detected	AM34902	SRR14760085	Salmonella	enterica	Montevideo	Chicken	Poultry
0807AZJIX-1c	JIXX01.0126		SALM1.0 - 134.2.4.33.2	ST316		Fos	fosA7	No determinants detected	08-1254	SRR14759137	Salmonella	enterica	Montevideo	Chicken	Poultry
0808MNTDK-1c	TDKX01.0001	1-2	SALM1.0 - 6771.1.1.2.2	ST33		AST	aph(3'')-Ib aph(6)-Id blaTEM-1C tet(A)	Col(pHAD28) Col156 Col440II ColE1 ColpVC	AM35162	SRR14760179	Salmonella	enterica	Hadar	Turkey	Poultry
0808MNTDK-1c	TDKX01.0001		SALM1.0 - 6771.1.1.2.2	ST33		AST	aph(3'')-Ib aph(6)-Id blaTEM-1C tet(A)	Col(pHAD28) Col156 Col440II ColE1 ColpVC	AM34968	SRR14766052	Salmonella	enterica	Hadar	Turkey	Poultry
0808MNTDK-1c	TDKX01.0001		SALM1.0 - 6771.1.1.2.2	ST33		ST	aph(3'')-Ib aph(6)-Id tet(A)	Col156 ColE1 ColpVC	AM38163	SRR14766140	Salmonella	enterica	Hadar	Turkey	Poultry
0808VAJHA-1c	JHAX01.0194	2	SALM1.0 - 172.2.11.1.1	ST405		No determinants detected	No determinants detected	IncFII(p96A)	AM36876	SRR14760921	Salmonella	enterica	Hartford	Salsa	Vegetable
0808VAJHA-1c	JHAX01.0194		SALM1.0 - 172.2.11.1.1	ST405		No determinants detected	No determinants detected	IncFII(p96A)	AM37235	SRR14761741	Salmonella	enterica	Hartford	Salsa	Vegetable
0808WAJPX-1c	JPXX01.1758	1-3	SALM1.0 - 209.1.1.1.1	ST19		No determinants detected	No determinants detected	Col156 ColE1 IncFIB(S) IncFII(S)	AM37466	SRR14760939	Salmonella	enterica	Typhimurium	Sprouts	Vegetable
0808WAJPX-1c	JPXX01.1758		SALM1.0 - 209.1.1.1.1	ST19		No determinants detected	No determinants detected	Col156 ColE1 IncFIB(S) IncFII(S)	AM36368	SRR14760248	Salmonella	enterica	Typhimurium	Sprouts	Vegetable
0808WAJPX-1c	JPXX01.1758		SALM1.0 - 209.1.1.1.1	ST19		No determinants detected	No determinants detected	Col156 ColE1 IncFIB(S) IncFII(S)	PNUSAS060840	SRR8193063	Salmonella	enterica	Group B	Sprouts	Vegetable
0809MLJPX-1c	JPXX01.0642	10-22*	SALM1.0 - 6766.51.3*	ST19		No determinants detected	No determinants detected	IncFIB(S) IncFII(S)	AM38379	SRR14760162	Salmonella	enterica	I 4,[5],12:i:-	Breaded stuffed chicken	Poultry
0809MLJPX-1c	JPXX01.0642		SALM1.0 - 6766.51.3*	ST19		No determinants detected	No determinants detected	ColE1 IncFIB(S) IncFII(S)	AM37438	SRR14761093	Salmonella	enterica	I 4,[5],12:i:-	Breaded stuffed chicken	Poultry
0809MLJPX-1c	JPXX01.0642		SALM1.0 - 6766.51.3.12*	ST19		No determinants detected	No determinants detected	IncFIB(S) IncFII(S)	PNUSAS060135	SRR8157357	Salmonella	enterica	I 4,[5],12:i:-	Breaded stuffed chicken	Poultry
0902MLJF6-1	JF6X01.0033	0-2	SALM1.0 - 6757.1.35.1.9.2	ST15		ASTGenKanFos	aac(3)-IId ant(3'')-Ia aph(3')-IIa aph(6)-Ic aph(6)-Id blaTEM-1B fosA7 tet(A) tet(B)	Col(pHAD28) IncHI2 IncHI2A IncI1-I(gamma)	2009K0296	SRR7639241	Salmonella	enterica	Heidelberg	Ground turkey	Poultry
0902MLJF6-1	JF6X01.0033		SALM1.0 - 6757.1.35.1.9.2	ST15		ASTGenKanFos	aac(3)-IId ant(3'')-Ia aph(3')-IIa aph(6)-Ic aph(6)-Id blaTEM-1B fosA7 tet(A) tet(B)	Col(pHAD28) IncHI2 IncHI2A IncI1-I(gamma)	2009K0297	SRR7639137	Salmonella	enterica	Heidelberg	Ground turkey	Poultry
0902MLJF6-1	JF6X01.0033		SALM1.0 - 6757.1.35.1.9.2	ST15		ASTGenKanFos	aac(3)-IId ant(3'')-Ia aph(3')-IIa aph(6)-Ic aph(6)-Id blaTEM-1B fosA7 tet(A) tet(B)	Col(pHAD28) IncHI2 IncHI2A IncI1-I(gamma)	2009K0298	SRR7639143	Salmonella	enterica	Heidelberg	Ground turkey	Poultry
0902MLJF6-1	JF6X01.0033		SALM1.0 - 6757.1.35.1.9	ST15		ASTGenFos	aac(3)-IId ant(3'')-Ia aph(6)-Id blaTEM-1B fosA7 tet(A) tet(B)	Col(pHAD28) IncHI2 IncHI2A IncI1-I(gamma)	PNUSAS034167	SRR7010967	Salmonella	enterica	Heidelberg	Ground turkey	Poultry
0903NVTEE-1	TEEX01.0014	0-5	SALM1.0 - 231.1.1.1	ST469		T	tet(A)	Col(pHAD28)	AM38591	SRR14765562	Salmonella	enterica	Rissen	White Pepper/Black Pepper	Vegetable
0903NVTEE-1	TEEX01.0014		SALM1.0 - 231.1.1.1.1.1	ST469		T	tet(A)	Col(pHAD28)	2009K0518	SRR7639293	Salmonella	enterica	Rissen	White Pepper/Black Pepper	Vegetable
0903NVTEE-1	TEEX01.0014		SALM1.0 - 231.1.1.1.1.1	ST469		T	tet(A)	Col(pHAD28)	2009K0089	SRR7639132	Salmonella	enterica	Rissen	White Pepper/Black Pepper	Vegetable
0903NVTEE-1	TEEX01.0014		SALM1.0 - 231.1.1.1.1	ST469		T	tet(A)	Col(pHAD28)	AM38006	SRR16387264	Salmonella	enterica	Rissen	White Pepper/Black Pepper	Vegetable
0903WIJRG-1	JRGX01.0019	0-2	SALM1.0 - 229.1.1.1.1	ST226		No determinants detected	No determinants detected	IncFII(S)	AM39952	SRR14766228	Salmonella	enterica	Carrau	Melons	Fruit
0903WIJRG-1	JRGX01.0019		SALM1.0 - 229.1.1.1.1	ST226		No determinants detected	No determinants detected	IncFII(S)	AM38590	SRR14760563	Salmonella	enterica	Carrau	Melons	Fruit
0903WIJRG-1	JRGX01.0019		SALM1.0 - 229.1.1.1.1.1	ST226		No determinants detected	No determinants detected	IncFII(S)	2009K-0519	SRR1614852	Salmonella	enterica	Carrau	Melons	Fruit
0903WIJRG-1	JRGX01.0019		SALM1.0 - 229.1.1.1.1.1	ST226		No determinants detected	No determinants detected	IncFII(S)	2009K0521	SRR7639320	Salmonella	enterica	Carrau	Melons	Fruit
0905COJJP-1	JJPX01.3088	0-2	SALM1.0 - 6763.13.1.1.1.2	ST2362		No determinants detected	No determinants detected	No determinants detected	AM42188	SRR14760932	Salmonella	enterica	Newport	Green chiles	Vegetable
0905COJJP-1	JJPX01.3088		SALM1.0 - 6763.13.1.1.1.4	ST2362		No determinants detected	No determinants detected	No determinants detected	AM42191	SRR14760896	Salmonella	enterica	Newport	Green chiles	Vegetable
0905COJJP-1	JJPX01.3088		SALM1.0 - 6763.13.1.1.1.4		Locus 25362: no concensus assigned: AB 43, AF 70; one mutation g>a; 127x coverage	No determinants detected	No determinants detected	No determinants detected	AM42194	SRR14760628	Salmonella	enterica	Newport	Green chiles	Vegetable
0905COJJP-1	JJPX01.3088		SALM1.0 - 6763.13.1.1.1	ST2362		No determinants detected	No determinants detected	No determinants detected	PNUSAS055327	SRR7909994	Salmonella	enterica	Newport	Green chiles	Vegetable
0905COJJP-1	JJPX01.3088		SALM1.0 - 6763.13.1.1.1.2	ST2362		No determinants detected	No determinants detected	No determinants detected	PNUSAS042694	SRR7280320	Salmonella	enterica	Newport	Green chiles	Vegetable
0905COJJP-1	JJPX01.3088		SALM1.0 - 6763.13.1.1.1	ST2362		No determinants detected	No determinants detected	No determinants detected	PNUSAS042695	SRR7280321	Salmonella	enterica	Newport	Green chiles	Vegetable
0906VATEL-1	TELX01.0074	0-1; the same strains as 1105VTTEL-1	SALM1.0 - 6796.1.1.1.1.1	ST471		No determinants detected	No determinants detected	ColE1,Col(pHAD28)	2009k0820	SRR7639317	Salmonella	enterica	Johannesburg	Live poultry contact (baby poultry)	Zoonotic
0906VATEL-1	TELX01.0074		SALM1.0 - 6796.1.1.1.1.1	ST471		No determinants detected	No determinants detected	Col(pHAD28) ColE1	2009K0818	SRR7639303	Salmonella	enterica	Johannesburg	Live poultry contact (baby poultry)	Zoonotic
0906VATEL-1	TELX01.0074		SALM1.0 - 6796.1.1.1.1	ST471		No determinants detected	No determinants detected	IncI1-I(gamma) ColE1 Col(pHAD28)	2009k0819	SRR7639275	Salmonella	enterica	Johannesburg	Live poultry contact (baby poultry)	Zoonotic
0907COJPX-1	JPXX01.0552	2	SALM1.0 - 6746.1.10.1.1	ST19		ACSSuTKan	aadA2 aph(3')-Ia blaCARB-2 floR qacE sul1 tet(G)	ColE1 IncFIB(S) IncFII(S)	2009K0945	SRR7639100	Salmonella	enterica	Typhimurium	Ground beef	Meat
0907COJPX-1	JPXX01.0552		SALM1.0 - 6746.1.10.1.1		Locus 25365: no concensus assigned; AB 2, AF 938; 1 mutation g>t; 148x coverage	ACSSuTKan	aadA2 aph(3')-Ia blaCARB-2 floR qacE sul1 tet(G)	ColE1 IncFIB(S) IncFII(S)	AM42187	SRR14760104	Salmonella	enterica	Typhimurium	Ground beef	Meat
0907MLJM6-1	JM6X01.0240	2-11*; the same strains as 1005NYCJM6-1	SALM1.0 - 6778.3.34*	ST96		No determinants detected	No determinants detected	Col(pHAD28)	AM40081	SRR14760898	Salmonella	enterica	Schwarzengrund	Live poultry contact	Zoonotic
0907MLJM6-1	JM6X01.0240		SALM1.0 - 6778.3.34.1.1*	ST96		No determinants detected	No determinants detected	Col(pHAD28)	AM36851	SRR14760231	Salmonella	enterica	Schwarzengrund	Live poultry contact	Zoonotic
0907MLJM6-1	JM6X01.0240		SALM1.0 - 6778.3.34.1.1*	ST96		No determinants detected	No determinants detected	Col(pHAD28)	AM40403	SRR14760170	Salmonella	enterica	Schwarzengrund	Live poultry contact	Zoonotic
0907VTJJ6-1	JJ6X01.2100	0-2	SALM1.0 - 237.1.1.1.1	ST112		No determinants detected	No determinants detected	IncFIB(pB171)	AM40463	SRR14760130	Salmonella	enterica	Muenchen	Blueberries	Fruit
0907VTJJ6-1	JJ6X01.2100		SALM1.0 - 237.1.1.1.1.1	ST112		No determinants detected	No determinants detected	IncFIB(pB171)	2009K0952	SRR7639299	Salmonella	enterica	Muenchen	Blueberries	Fruit
0907VTJJ6-1	JJ6X01.2100		SALM1.0 - 237.1.1.1.1.1	ST112		No determinants detected	No determinants detected	IncFIB(pB171)	2009K0953	SRR7639314	Salmonella	enterica	Muenchen	Blueberries	Fruit
0907VTJJ6-1	JJ6X01.2100		SALM1.0 - 237.1.1.1.1	ST112		No determinants detected	No determinants detected	IncFIB(pB171)	2009K-0951	SRR14760894	Salmonella	enterica	Muenchen	Blueberries	Fruit
0910TNJJP-1	JJPX01.0654	0	SALM1.0 - 57.1.1.40.4.1	ST45		ACSSuTAuCxTioFox	aph(3'')-Ib aph(6)-Id blaCMY-2 floR sul2 tet(A)	Col(pHAD28) IncC	2009K-2098	SRR14760101	Salmonella	enterica	Newport	Lettuce	Vegetable
0910TNJJP-1	JJPX01.0654		SALM1.0 - 57.1.1.40.4.1	ST45		ACSSuTAuCxTioFox	aph(3'')-Ib aph(6)-Id blaCMY-2 floR sul2 tet(A)	Col(pHAD28) IncC	2009K-2097	SRR14762025	Salmonella	enterica	Newport	Lettuce	Vegetable
0910TNJJP-1	JJPX01.0654		SALM1.0 - 57.1.1.40.4.1	ST45		ACSSuTAuCxTioFox	aph(3'')-Ib aph(6)-Id blaCMY-2 floR sul2 tet(A)	Col(pHAD28) IncC	2009K-2096	SRR14760933	Salmonella	enterica	Newport	Lettuce	Vegetable
0911SCJIX-1	JIXX01.1140	0	SALM1.0 - 2313.43.1.1.1.1	ST81		Fos	fosA7	No determinants detected	AM41627	SRR14765900	Salmonella	enterica	Montevideo	BBQ pork	Meat
0911SCJIX-1	JIXX01.1140		SALM1.0 - 2313.43.1.1.1.1	ST81		Fos	fosA7	No determinants detected	AM41612	SRR14766197	Salmonella	enterica	Montevideo	BBQ pork	Meat
1003CAJKX-1	JKXX01.0194	0-1	SALM1.0 - 268.1.2.1.1.1	ST43		No determinants detected	No determinants detected	No determinants detected	AM42137	SRR14760163	Salmonella	enterica	Paratyphi B var. L(+) tartrate+	Raw ahi tuna	Fish
1003CAJKX-1	JKXX01.0194		SALM1.0 - 268.1.2.1.1.1	ST43		No determinants detected	No determinants detected	No determinants detected	2010K-0885	SRR7639130	Salmonella	enterica	Paratyphi B var. L(+) tartrate+	Raw ahi tuna	Fish
1003CAJKX-1	JKXX01.0194		SALM1.0 - 268.1.2.1.1.1	ST43		No determinants detected	No determinants detected	No determinants detected	2010K-0883	SRR7639138	Salmonella	enterica	Paratyphi B var. L(+) tartrate+	Raw ahi tuna	Fish
1003CAJKX-1	JKXX01.0194		FAILED QC: CORE (93%)	ST43		No determinants detected	No determinants detected	No determinants detected	PNUSAS001210	SRR3205681	Salmonella	enterica	Paratyphi B var. L(+) tartrate+	Raw ahi tuna	Fish
1003MLJIX-1	JIXX01.0049	4; the same strain as 1104ORJIX-1	SALM1.0 - 6751.1.1.49.2	ST4		SSuTGen	aadA2 ant(2'')-Ia qacE sul1 tet(B)	Col(pHAD28) IncHI2 IncHI2A	AM45136	SRR14760644	Salmonella	enterica	Montevideo	Live poultry (baby poultry)	Zoonotic
1003MLJIX-1	JIXX01.0049		SALM1.0 - 6751.1.1.49.2	ST4		SSuTGen	aadA2 ant(2'')-Ia qacE sul1 tet(B)	Col(pHAD28) IncHI2 IncHI2A	AM42971	SRR14766141	Salmonella	enterica	Montevideo	Live poultry (baby poultry)	Zoonotic
1005CAJJP-1	JJPX01.0422	1-2	SALM1.0 - 57.1.1.5.4	ST45		ACSSuTAuCxTioFox	aph(3'')-Ib aph(6)-Id blaCMY-2 floR sul2 tet(A)	ColE1 IncC	2010K-1129	SRR14760435	Salmonella	enterica	Newport	Ground beef	Meat
1005CAJJP-1	JJPX01.0422		SALM1.0 - 57.1.1.5.4	ST45		ACSSuTAuCxTioFox	aph(3'')-Ib aph(6)-Id blaCMY-2 floR sul2 tet(A)	ColE1 IncC	AM42888	SRR14758937	Salmonella	enterica	Newport	Ground beef	Meat
1005CAJJP-1	JJPX01.0422		SALM1.0 - 57.1.1.5.4	ST45		ACSSuTAuCxTioFox	aph(3'')-Ib aph(6)-Id blaCMY-2 floR sul2 tet(A)	ColE1 IncC	AM42898	SRR14761936	Salmonella	enterica	Newport	Ground beef	Meat
1005CAOCJCP-1	JCPX01.0060	0-2	SALM1.0 - 270.1.1.1.1.1	ST2063		No determinants detected	No determinants detected	No determinants detected	PNUSAS003489	SRR4099594	Salmonella	enterica	Chester	Frozen dinners	Multiple
1005CAOCJCP-1	JCPX01.0060		SALM1.0 - 270.1.1.1.1.1	ST2063		No determinants detected	No determinants detected	No determinants detected	2010K-1254	SRR7639127	Salmonella	enterica	Chester	Frozen dinners	Multiple
1005CAOCJCP-1	JCPX01.0060		SALM1.0 - 270.1.1.1.1.1	ST2063		No determinants detected	No determinants detected	No determinants detected	2010K-1256	SRR7639133	Salmonella	enterica	Chester	Frozen dinners	Multiple
1005CAOCJCP-1	JCPX01.0060		SALM1.0 - 270.1.1.1.1	ST2063		No determinants detected	No determinants detected	No determinants detected	2010K-1255	SRR7639139	Salmonella	enterica	Chester	Frozen dinners	Multiple
1005CAOCJCP-1	JCPX01.0060		SALM1.0 - 270.1.1.1.1	ST2063		No determinants detected	No determinants detected	No determinants detected	AM43764	SRR16387324	Salmonella	enterica	Chester	Frozen dinners	Multiple
1005MLJPX-1	JPXX01.1071	0-10 (6 isolates 0-4); the same strain as in 1111IAJPX-1	SALM1.0 - 6766.51.11.1.1	ST19		ATAuCxTioFox	blaCMY-2 tet(B)	IncFIA(HI1) IncFIB(S) IncFII(S) IncHI1A IncHI1B(R27) IncI1-I(gamma) IncI2(delta)	2010K-1074	SRR14760404	Salmonella	enterica	Typhimurium var. 5-	Frozen rodents	Pet food
1005MLJPX-1	JPXX01.1071		SALM1.0 - 6766.51.11	ST19		T	tet(B)	IncFIA(HI1) IncFIB(S) IncFII(S) IncHI1A IncHI1B(R27)	2010K-1056	SRR14761627	Salmonella	enterica	Unknown	Frozen rodents	Pet food
1005MLJPX-1	JPXX01.1071		SALM1.0 - 6766.51.11.1.1	ST19		T	tet(B)	IncFIA(HI1) IncFIB(S) IncFII(S) IncHI1A IncHI1B(R27)	AM45190	SRR14760881	Salmonella	enterica	I 4,[5],12:i:-	Frozen rodents	Pet food
1005MLJPX-1	JPXX01.1071		SALM1.0 - 6766.51.11.1.1.3	ST19		T	tet(B)	IncFIA(HI1) IncFIB(S) IncFII(S) IncHI1A IncHI1B(R27)	2010K-1151	SRR5341509	Salmonella	enterica	I 4,[5],12:i:-	Frozen rodents	Pet food
1005MLJPX-1	JPXX01.1071		SALM1.0 - 6766.51.11.1.1	ST19		T	tet(B)	IncFIA(HI1) IncFIB(S) IncFII(S) IncHI1A IncHI1B(R27)	PNUSAS021084	SRR5956141	Salmonella	enterica	I 4,[5],12:i:-	Frozen rodents	Pet food
1005MLJPX-1	JPXX01.1071		SALM1.0 - 6766.51.11.1.1.3	ST19		T	tet(B)	IncFIA(HI1) IncFIB(S) IncFII(S) IncHI1A IncHI1B(R27)	FDA00004586	SRR5341509	Salmonella	enterica	I 4,[5],12:i:-	Frozen rodents	Pet food
1005MLJPX-1	JPXX01.1071		SALM1.0 - 6766.51.11.1.1.6	ST19		No determinants detected	No determinants detected	IncFIB(S) IncFII(S)	FDA00004660	SRR1735320	Salmonella	enterica	I 4,[5],12:i:-	Frozen rodents	Pet food
1005NYCJM6-1	JM6X01.0240	2-8 (2 isolates 2 alleles); the same strain as 0907MLJM6-1	SALM1.0 - 6778.3.34.1	ST96		No determinants detected	No determinants detected	Col(pHAD28) IncFIB(pHCM2)	AM44607	SRR14761792	Salmonella	enterica	Schwarzengrund	Live poultry contact	Zoonotic
1005NYCJM6-1	JM6X01.0240		SALM1.0 - 6778.3.34.1.4	ST96		No determinants detected	No determinants detected	Col(pHAD28) Col440I	AM44616	SRR14760740	Salmonella	enterica	Schwarzengrund	Live poultry contact	Zoonotic
1005NYCJM6-1	JM6X01.0240		SALM1.0 - 6778.3.34.1	ST96		No determinants detected	No determinants detected	Col(pHAD28) IncFIB(pHCM2) IncI2(delta)	AM44619	SRR14760911	Salmonella	enterica	Schwarzengrund	Live poultry contact	Zoonotic
1005NYCJM6-1	JM6X01.0240		SALM1.0 - 6778.3.34.1.4	ST96		No determinants detected	No determinants detected	Col(pHAD28) IncI2(delta)	AM44627	SRR14761670	Salmonella	enterica	Schwarzengrund	Live poultry contact	Zoonotic
1005NYJPX-1	JPXX01.0302	4	SALM1.0 - 6745.4.2.1.2	ST19		No determinants detected	No determinants detected	No determinants detected	AM44958	SRR14761681	Salmonella	enterica	Typhimurium	Live poultry contact (baby poultry)	Zoonotic
1005NYJPX-1	JPXX01.0302		SALM1.0 - 6745.4.2.1.1.3	ST19		No determinants detected	No determinants detected	No determinants detected	AM43127	SRR14762027	Salmonella	enterica	Typhimurium	Live poultry contact (baby poultry)	Zoonotic
1005RIJJP-1	JJPX01.3101	0-1	SALM1.0 - 53.2.1.1.1	ST45		No determinants detected	No determinants detected	No determinants detected	AM43629	SRR14760742	Salmonella	enterica	Newport	Tomatoes	Vegetable
1005RIJJP-1	JJPX01.3101		SALM1.0 - 53.2.1.1.1.1	ST45		No determinants detected	No determinants detected	No determinants detected	AM42932	SRR14766139	Salmonella	enterica	Newport	Tomatoes	Vegetable
1005RIJJP-1	JJPX01.3101		SALM1.0 - 53.2.1.1.1.1	ST45		No determinants detected	No determinants detected	No determinants detected	2010K-0905	SRR7639154	Salmonella	enterica	Newport	Tomatoes	Vegetable
1005RIJJP-1	JJPX01.3101		SALM1.0 - 53.2.1.1.1.1	ST45		No determinants detected	No determinants detected	No determinants detected	2010K-0904	SRR7639172	Salmonella	enterica	Newport	Tomatoes	Vegetable
1006NYJAX-1	JAXX01.0001	5-7	SALM1.0 - 6780.1.1.2	ST435		No determinants detected	No determinants detected	IncX1	AM42828	SRR14760433	Salmonella	enterica	Berta	Ground turkey	Poultry
1006NYJAX-1	JAXX01.0001		SALM1.0 - 6780.1.1.2.22	ST435		No determinants detected	No determinants detected	IncX1	AM45719	SRR14761742	Salmonella	enterica	Berta	Ground turkey	Poultry
1006NYJAX-1	JAXX01.0001		SALM1.0 - 6780.1.1.2.22	ST435		ASSuGen	aac(3)-Via ant(3'')-Ia blaHERA-3 qacE sul1	IncI1-I(gamma),IncX1	2010K-1586	SRR7639114	Salmonella	enterica	Berta	Ground turkey	Poultry
1007INJGG-1	JGGX01.0012	0-1	SALM1.0 - 6765.1.1.179.1.1	ST24		No determinants detected	No determinants detected	No determinants detected	2010K-1650	SRR14760630	Salmonella	enterica	Javiana	Tomatoes	Vegetable
1007INJGG-1	JGGX01.0012		SALM1.0 - 6765.1.1.179.1.1	ST24		No determinants detected	No determinants detected	No determinants detected	AM43469	SRR14760442	Salmonella	enterica	Javiana	Tomatoes	Vegetable
1007INJGG-1	JGGX01.0012		SALM1.0 - 6765.1.1.179.1.1	ST24		No determinants detected	No determinants detected	No determinants detected	AM43472	SRR14760113	Salmonella	enterica	Javiana	Tomatoes	Vegetable
1007INJGG-1	JGGX01.0012		SALM1.0 - 6765.1.1.179.1.1	ST24		No determinants detected	No determinants detected	No determinants detected	AM43476	SRR14760129	Salmonella	enterica	Javiana	Tomatoes	Vegetable
1007INJGG-1	JGGX01.0012		SALM1.0 - 6765.1.1.179.1.1	ST24		No determinants detected	No determinants detected	No determinants detected	2010K-1652	SRR6412815	Salmonella	enterica	Javiana	Tomatoes	Vegetable
1007INJGG-1	JGGX01.0012		SALM1.0 - 6765.1.1.179.1.1	ST24		No determinants detected	No determinants detected	No determinants detected	2010K-1651	SRR6412825	Salmonella	enterica	Javiana	Tomatoes	Vegetable
1008TNJGG-1	JGGX01.1576	0	SALM1.0 - 6765.1.1.1.12.1	ST24		No determinants detected	No determinants detected	No determinants detected	AM44537	SRR14761799	Salmonella	enterica	Javiana	Tomatoes	Vegetable
1008TNJGG-1	JGGX01.1576		SALM1.0 - 6765.1.1.1.12.1	ST24		No determinants detected	No determinants detected	No determinants detected	2011K-0328	SRR14760925	Salmonella	enterica	Javiana	Tomatoes	Vegetable
1008TNJGG-1	JGGX01.1576		SALM1.0 - 6765.1.1.1.12.1	ST24		No determinants detected	No determinants detected	No determinants detected	2011K-0329	SRR6371639	Salmonella	enterica	Javiana	Tomatoes	Vegetable
1008TNJGG-1	JGGX01.1576		SALM1.0 - 6765.1.1.1.12.1	ST24		No determinants detected	No determinants detected	No determinants detected	2011K-0327	SRR16387335	Salmonella	enterica	Javiana	Tomatoes	Vegetable
1009NYJN6-1	JN6X01.0048	1-2	SALM1.0 - 6758.5.3.5.8	ST50		No determinants detected	No determinants detected	No determinants detected	AM45837	SRR14760860	Salmonella	enterica	Saintpaul	Steak/Spice Rub	Multiple
1009NYJN6-1	JN6X01.0048		SALM1.0 - 6758.5.3.5.8	ST50		No determinants detected	No determinants detected	No determinants detected	AM45548	SRR14760873	Salmonella	enterica	Saintpaul	Steak/Spice Rub	Multiple
1009NYJN6-1	JN6X01.0048		SALM1.0 - 6758.5.3.5.8	ST50		No determinants detected	No determinants detected	No determinants detected	AM44555	SRR16387322	Salmonella	enterica	Saintpaul	Steak/Spice Rub	Multiple
1102WITDK-1	TDKX01.0001	0	SALM1.0 - 6771.1.1.2.4.1	ST33		AST	aph(3'')-Ib aph(6)-Id blaTEM-1C tet(A)	Col(pHAD28) Col156 Col440II ColE1 ColpVC	2011K-0559	SRR7639453	Salmonella	enterica	Hadar	Ground turkey	Poultry
1102WITDK-1	TDKX01.0001		SALM1.0 - 6771.1.1.2.4.1	ST33		AST	aph(3'')-Ib aph(6)-Id blaTEM-1C tet(A)	Col(pHAD28) Col156 Col440II ColE1 ColpVC	2011K-0560	SRR7661097	Salmonella	enterica	Hadar	Ground turkey	Poultry
1103RIJF6-1	JF6X01.0022	0	SALM1.0 - 6757.1.28.4.1.1	ST15		Fos	fosA7	Col(pHAD28) ColE1 IncX1	2011K-0572	SRR7661291	Salmonella	enterica	Heidelberg	Eggs (custard-filled pastry)	Eggs
1103RIJF6-1	JF6X01.0022		SALM1.0 - 6757.1.28.4.1.1	ST15		Fos	fosA7	Col(pHAD28) ColE1 IncX1	2011K-0573	SRR7661286	Salmonella	enterica	Heidelberg	Eggs (custard-filled pastry)	Eggs
1103RIJF6-1	JF6X01.0022		SALM1.0 - 6757.1.28.4.1.1	ST15		Fos	fosA7	Col(pHAD28) ColE1 IncX1	2011K-0574	SRR7661361	Salmonella	enterica	Heidelberg	Eggs (custard-filled pastry)	Eggs
1104OHLXN-1	LXNX01.0009	1-4	SALM1.0 - 144.1.1.19.1	ST1549		No determinants detected	No determinants detected	IncI1-I(gamma)	AM49616	SRR14760928	Salmonella	enterica	Altona	Live poultry contact (baby poultry)	Zoonotic
1104OHLXN-1	LXNX01.0014		SALM1.0 - 144.1.1.19.1	ST1549		TKan	aph(3')-Ia tet(A)	IncI1-I(gamma) IncI2	2011K-1691	SRR1654333	Salmonella	enterica	Altona	Live poultry contact (baby poultry)	Zoonotic
1104OHLXN-1	LXNX01.0009		SALM1.0 - 144.1.1.19.1	ST1549		T	tet(A)	IncI1-I(gamma)	AM48162	SRR14766054	Salmonella	enterica	Altona	Live poultry contact (baby poultry)	Zoonotic
1104OHLXN-1	LXNX01.0006		SALM1.0 - 144.1.1.19.1	ST1549		No determinants detected	No determinants detected	Col156 IncI1-I(gamma)	AM47273	SRR14766060	Salmonella	enterica	Altona	Live poultry contact (baby poultry)	Zoonotic
1104ORJIX-1	JIXX01.0049	2; the same strain as 1003MLJIX-1	SALM1.0 - 6751.1.1.49.2	ST4		T	tet(B)	Col(pHAD28) ColpVC IncHI2 IncHI2A	AM47258	SRR16387331	Salmonella	enterica	Montevideo	Live poultry contact (baby poultry)	Zoonotic
1104ORJIX-1	JIXX01.0049		SALM1.0 - 6751.1.1.49.2	ST4		T	tet(B)	Col(pHAD28) IncHI2 IncHI2A	AM49851	SRR14760743	Salmonella	enterica	Montevideo	Live poultry contact (baby poultry)	Zoonotic
1105MIJF6-1	JF6X01.0058	1-5	SALM1.0 - 6757.1.35.1.1	ST15		ASTGenFos	aac(3)-IId ant(3'')-Ia aph(3'')-Ib blaTEM-1B fosA7 tet(A)	Col(pHAD28) IncI1-I(gamma) IncX1	PNUSAS034666	SRR7132622	Salmonella	enterica	Heidelberg	Ground turkey	Poultry
1105MIJF6-1	JF6X01.0058		SALM1.0 - 6757.1.35.1.1	ST15		ASFos	aph(3'')-Ib blaTEM-1B fosA7	Col(pHAD28) IncX1	PNUSAS034680	SRR7155969	Salmonella	enterica	Heidelberg	Ground turkey	Poultry
1105MIJF6-1	JF6X01.0058		SALM1.0 - 6757.1.35.1.1	ST15		ASTGenFos	aac(3)-IId ant(3'')-Ia aph(3'')-Ib blaTEM-1B fosA7 tet(A)	Col(pHAD28) IncI1-I(gamma) IncX1	2011K-1136	SRR7661247	Salmonella	enterica	Heidelberg	Ground turkey	Poultry
1105MIJF6-1	JF6X01.0032		SALM1.0 - 6757.1.35.1.1	ST15		ASTGenFos	aac(3)-IId ant(3'')-Ia blaTEM-1B fosA7 tet(A)	Col(pHAD28) IncI1-I(gamma) IncX1 IncX4	2011K-1137	SRR14761090	Salmonella	enterica	Heidelberg	Ground turkey	Poultry
1105MIJF6-1	JF6X01.0058		SALM1.0 - 6757.1.35.1.1	ST15		ASTGenFos	aac(3)-IId ant(3'')-Ia blaTEM-1B fosA7 tet(A)	Col(pHAD28) IncI1-I(gamma) IncX1	2011K-1138	SRR14766743	Salmonella	enterica	Heidelberg	Ground turkey	Poultry
1105MIJF6-1	JF6X01.0032		SALM1.0 - 6757.1.35.1.1	ST15		ASTGenFos	aac(3)-IId ant(3'')-Ia blaTEM-1B fosA7 tet(A)	Col(pHAD28) ColE1 IncI1-I(gamma)	AM47776	SRR14766002	Salmonella	enterica	Heidelberg	Ground turkey	Poultry
1105VTTEL-1	TELX01.0074	0-5; the same strains as 0906VATEL-1	SALM1.0 - 6796.1.1.1.3	ST471		SSuTGen	aac(3)-VIa ant(3'')-Ia qacE sul1 tet(A)	Col(pHAD28) ColE1 IncI1-I(gamma)	2011K-1280	SRR7661359	Salmonella	enterica	Johannesburg	Live poultry contact (baby poultry)	Zoonotic
1105VTTEL-1	TELX01.0074		SALM1.0 - 6796.1.1.1.3.2	ST471		No determinants detected	No determinants detected	Col(pHAD28) ColE1	2011K-1281	SRR7661358	Salmonella	enterica	Johannesburg	Live poultry contact (baby poultry)	Zoonotic
1105VTTEL-1	TELX01.0074		SALM1.0 - 6796.1.1.1.3.2	ST471		No determinants detected	No determinants detected	Col(pHAD28) ColE1 ColpVC IncI1-I(gamma)	2011K-1282	SRR7661355	Salmonella	enterica	Johannesburg	Live poultry contact (baby poultry)	Zoonotic
1105VTTEL-1	TELX01.0074		SALM1.0 - 6796.1.1.1	ST471		TKan	aph(3')-Ia tet(A)	Col(pHAD28) ColE1 IncI1-I(gamma)	AM47271	SRR14765839	Salmonella	enterica	Johannesburg	Live poultry contact (baby poultry)	Zoonotic
1106WAJEG-1	JEGX01.0245	2-3	SALM1.0 - 6774.21.34.1.1	ST11		ASSuTCip(I/R)Nal	aph(3'')-Ib aph(6)-Id blaTEM-1B gyrA(87) sul2 tet(A)	Col(pHAD28) IncFIB(S) IncFII(S) IncX1	AM48448	SRR14760874	Salmonella	enterica	Enteritidis	Sprouts	Vegetable
1106WAJEG-1	JEGX01.0245		SALM1.0 - 6774.21.34.1.1	ST11		ASSuCip(I/R)Nal	aph(3'')-Ib aph(6)-Id blaTEM-1B gyrA(87) sul2	Col(pHAD28) IncFIB(S) IncFII(S) IncX1	AM48577	SRR14766001	Salmonella	enterica	Unknown	Sprouts	Vegetable
1106WAJEG-1	JEGX01.0245		SALM1.0 - 6774.21.34.1.1	ST11		ASSuTCip(I/R)Nal	aph(3'')-Ib aph(6)-Id blaTEM-1B gyrA(87) sul2 tet(A)	Col(pHAD28) IncFIB(S) IncFII(S) IncX1	AM48576	SRR14766193	Salmonella	enterica	Unknown	Sprouts	Vegetable
1107ILJJP-1	JJPX01.0166	0-1	SALM1.0 - 6801.2.22.1.1.1	ST118		No determinants detected	No determinants detected	IncFII(p96A)	AM48453	SRR14760268	Salmonella	enterica	Newport	Tomatoes	Vegetable
1107ILJJP-1	JJPX01.0166		SALM1.0 - 6801.2.22.1.1	ST118		No determinants detected	No determinants detected	IncFII(p96A)	AM48831	SRR14761933	Salmonella	enterica	Newport	Tomatoes	Vegetable
1107ILJJP-1	JJPX01.0166		SALM1.0 - 6801.2.22.1.1.1	ST118		No determinants detected	No determinants detected	IncFII(p96A)	AM47793	SRR14761751	Salmonella	enterica	Newport	Tomatoes	Vegetable
1108NJJF6-1	JF6X01.0022	0	SALM1.0 - 6757.1.1.22.1.1	ST15		Fos	fosA7	ColpVC IncX1	AM50021	SRR14765654	Salmonella	enterica	Heidelberg	Chicken liver	Poultry
1108NJJF6-1	JF6X01.0022		SALM1.0 - 6757.1.1.22.1.1	ST15		Fos	fosA7	ColpVC IncX1	AM50022	SRR14766126	Salmonella	enterica	Heidelberg	Chicken liver	Poultry
1109NYJEG-2	JEGX01.0008	0-2	SALM1.0 - 6743.21.1.1.1.2	ST11		No determinants detected	No determinants detected	IncFIB(S) IncFII(S) (89x)	MDA113267	SRR2671587	Salmonella	enterica	Enteritidis	Turkish Pinenuts	Nuts
1109NYJEG-2	JEGX01.0008		SALM1.0 - 6743.21.1.1.1.2	ST11		No determinants detected	No determinants detected	IncFIB(S) IncFII(S) (60x)	MDA113268	SRR2671588	Salmonella	enterica	Enteritidis	Turkish Pinenuts	Nuts
1109NYJEG-2	JEGX01.0008		SALM1.0 - 6743.21.1.1.1.2	ST11		No determinants detected	No determinants detected	IncFIB(S) IncFII(S) (79x)	MDA113269	SRR2671568	Salmonella	enterica	Enteritidis	Turkish Pinenuts	Nuts
1109NYJEG-2	JEGX01.0008		SALM1.0 - 6743.21.1.1.1	ST11		No determinants detected	No determinants detected	IncFIB(S) IncFII(S) pSL483 (109x)	2011K-1666	SRR7661250	Salmonella	enterica	Enteritidis	Turkish Pinenuts	Nuts
1109NYJEG-2	JEGX01.0008		SALM1.0 - 6743.21.1.1.1.2	ST11		No determinants detected	No determinants detected	No determinants detected (52x)	2011K-1667	SRR1379755	Salmonella	enterica	Enteritidis	Turkish Pinenuts	Nuts
1109NYJEG-2	JEGX01.0008		SALM1.0 - 6743.21.1.1.1.2	ST11		No determinants detected	No determinants detected	IncFIB(S) IncFII(S) (96x)	2011K-1668	SRR7661103	Salmonella	enterica	Enteritidis	Turkish Pinenuts	Nuts
1109NYJEG-2	JEGX01.0008		SALM1.0 - 6743.21.1.1.1.2	ST11		No determinants detected	No determinants detected	IncFIB(S) IncFII(S) (36x)	AM49592	SRR14766127	Salmonella	enterica	Enteritidis	Turkish Pinenuts	Nuts
1110DCTDF-1	TDFX01.0108	2	SALM1.0 - 128.4.1.1.1	ST377		No determinants detected	No determinants detected	IncFIB(S) IncFII(S)	AM50665	SRR14760854	Salmonella	enterica	Bovismorbificans	Hummus	Seeds
1110DCTDF-1	TDFX01.0108		SALM1.0 - 128.4.1.1.1	ST377		No determinants detected	No determinants detected	IncFIB(S) IncFII(S)	AM50313	SRR14765556	Salmonella	enterica	Bovismorbificans	Hummus	Seeds
1111IAJPX-1	JPXX01.1071	4-14 (2 isolates 0-4, 4 isolates 0-9); the same strain as in 1005MLJPX-1	SALM1.0 - 6766.51.11.1	ST19		T	tet(B)	IncFIB(S) IncFII(S) IncHI1A IncHI1B(R27) IncI2	2011K-1831	SRR7746908	Salmonella	enterica	I 4,[5],12:i:-	Live rodent contact	Zoonotic
1111IAJPX-1	JPXX01.1071		SALM1.0 - 6766.51.11.1.1.6	ST19		T	tet(B)	IncFIA(HI1) IncFIB(S) IncFII(S) IncHI1A IncHI1B(R27) IncI1-I(gamma)	FDA00004803	SRR1623044	Salmonella	enterica	I 4,[5],12:i:-	Live rodent contact	Zoonotic
1111IAJPX-1	JPXX01.1071		SALM1.0 - 6766.51.11	ST19		T	tet(B)	IncFIA(HI1) IncFIB(S) IncFII(S) IncHI1A IncHI1B(R27)	2011K-1886	SRR7691737	Salmonella	enterica	I 4,[5],12:i:-	Live rodent contact	Zoonotic
1111IAJPX-1	JPXX01.1071		SALM1.0 - 6766.51.11.1.1	ST19		T	tet(B)	IncFIA(HI1) IncFIB(S) IncFII(S) IncHI1A IncHI1B(R27)	2011K-1793	SRR7661181	Salmonella	enterica	I 4,[5],12:i:-	Live rodent contact	Zoonotic
1111IAJPX-1	JPXX01.1071		SALM1.0 - 6766.51.11.1	ST19		T	tet(B)	IncFIA(HI1) IncFIB(S) IncFII(S) IncHI1A IncHI1B(R27)	AM49958	SRR14760140	Salmonella	enterica	I 4,[5],12:nonmotile	Live rodent contact	Zoonotic
1111TXJEG-1	JEGX01.0012	1-6	SALM1.0 - 222.1.1.2	ST11		No determinants detected	No determinants detected	IncFIB(S) IncFII(S)	AM49456	SRR14761054	Salmonella	enterica	Enteritidis	Lettuce	Vegetable
1111TXJEG-1	JEGX01.0012		SALM1.0 - 222.1.1.2.1	ST11		No determinants detected	No determinants detected	IncFIB(S) IncFII(S)	AM49154	SRR14762237	Salmonella	enterica	Enteritidis	Lettuce	Vegetable
1111TXJEG-1	JEGX01.0012		SALM1.0 - 222.1.1.2.1	ST11		No determinants detected	No determinants detected	IncFIB(S) IncFII(S)	AM49160	SRR14761925	Salmonella	enterica	Enteritidis	Lettuce	Vegetable
1201MDJEG-1	JEGX01.0021	3-6	SALM1.0 - 6743.2.4x	ST11		No determinants detected	No determinants detected	IncFIB(S) IncFII(S) IncX1	AM50668	SRR14761794	Salmonella	enterica	Enteritidis	Tuna sushi	Fish
1201MDJEG-1	JEGX01.0021		SALM1.0 - 6743.2.4x	ST11		No determinants detected	No determinants detected	IncFIB(S) IncFII(S) IncX1	2013K-0416	SRR14760134	Salmonella	enterica	Enteritidis	Tuna sushi	Fish
1201MDJEG-1	JEGX01.0021		SALM1.0 - 6743.2.4x	ST11		No determinants detected	No determinants detected	IncFIB(S) IncFII(S) IncX1	2013K-0407	SRR14760186	Salmonella	enterica	Enteritidis	Tuna sushi	Fish
1201MDJEG-1	JEGX01.0021		SALM1.0 - 6743.2.4x	ST11		No determinants detected	No determinants detected	IncFIB(S) IncFII(S) IncX1	2013K-0412	SRR14761928	Salmonella	enterica	Enteritidis	Tuna sushi	Fish
1202MLPOM-1	POMX01.0004	2	SALM1.0 - 6795.1.3.1.1	ST451		No determinants detected	No determinants detected	No determinants detected	2012K-0625	SRR14761976	Salmonella	enterica	Pomona	Live turtle contact	Zoonotic
1202MLPOM-1	POMX01.0004		SALM1.0 - 6795.1.3.1.1	ST451		No determinants detected	No determinants detected	No determinants detected	2012K-0626	SRR14766323	Salmonella	enterica	Pomona	Live turtle contact	Zoonotic
1202MLPOM-1	POMX01.0004		SALM1.0 - 6795.1.3.1.1	ST451		No determinants detected	No determinants detected	No determinants detected	2012K-0624	SRR7746975	Salmonella	enterica	Pomona	Live turtle contact	Zoonotic
1203MIJGG-1	JGGX01.0095	0-1	SALM1.0 - 358.1.1.1.1	ST24		No determinants detected	No determinants detected	No determinants detected	AM50926	SRR14760422	Salmonella	enterica	Javiana	Cucumbers	Vegetable
1203MIJGG-1	JGGX01.0095		SALM1.0 - 358.1.1.1.1	ST24		No determinants detected	No determinants detected	No determinants detected	2012AM-0127	SRR14761097	Salmonella	enterica	Javiana	Cucumbers	Vegetable
1203MIJGG-1	JGGX01.0095		SALM1.0 - 358.1.1.1.1.1	ST24		No determinants detected	No determinants detected	No determinants detected	AM51073	SRR14760182	Salmonella	enterica	Javiana	Cucumbers	Vegetable
1203MIJGG-1	JGGX01.0095		SALM1.0 - 358.1.1.1.1.1	ST24		No determinants detected	No determinants detected	No determinants detected	AM50417	SRR14760892	Salmonella	enterica	Javiana	Cucumbers	Vegetable
1203MIJGG-1	JGGX01.0095		SALM1.0 - 358.1.1.1.1.1	ST24		No determinants detected	No determinants detected	No determinants detected	2012K-0222	SRR6371541	Salmonella	enterica	Javiana	Cucumbers	Vegetable
1203NYJAP-1	JAPX01.0042	0-2	SALM1.0 - 543.5.2.1.1.1	ST909		No determinants detected	No determinants detected	IncFII(S)	2012AM-0871	SRR14766196	Salmonella	enterica	Bareilly	Raw tuna scrape	Fish
1203NYJAP-1	JAPX01.0042		SALM1.0 - 543.5.2.1.1.1	ST909		No determinants detected	No determinants detected	IncFII(S)	AM51037	SRR14765563	Salmonella	enterica	Bareilly	Raw tuna scrape	Fish
1203NYJAP-1	JAPX01.0042		SALM1.0 - 543.5.2.1.1	ST909		No determinants detected	No determinants detected	IncFII(S)	2012AM-0047	SRR14766100	Salmonella	enterica	Bareilly	Raw tuna scrape	Fish
1203NYJAP-1	JAPX01.0042		SALM1.0 - 543.5.2.1.1	ST909		No determinants detected	No determinants detected	IncFII(S)	AM51381	SRR14765849	Salmonella	enterica	Bareilly	Raw tuna scrape	Fish
1204MLTDK-1	TDKX01.0100	0-5	SALM1.0 - 6771.1.1.5.1	ST33		ST	aph(3'')-Ib aph(6)-Id tet(A)	ColE1	2012K-0616	SRR14760863	Salmonella	enterica	Hadar	Live poultry contact (baby poultry)	Zoonotic
1204MLTDK-1	TDKX01.0100		SALM1.0 - 6771.1.1.5.1.1	ST33		ST	aph(3'')-Ib aph(6)-Id tet(A)	No determinants detected	AM51441	SRR14760424	Salmonella	enterica	Hadar	Live poultry contact (baby poultry)	Zoonotic
1204MLTDK-1	TDKX01.0100		SALM1.0 - 6771.1.1.5.1	ST33		ST	aph(3'')-Ib aph(6)-Id tet(A)	No determinants detected	AM51445	SRR14760922	Salmonella	enterica	Hadar	Live poultry contact (baby poultry)	Zoonotic
1204MLTDK-1	TDKX01.0100		SALM1.0 - 6771.1.1.5.1.1	ST33		ST	aph(3'')-Ib aph(6)-Id tet(A)	pKPC-CAV1320	2012K-0618	SRR14760215	Salmonella	enterica	Hadar	Live poultry contact (baby poultry)	Zoonotic
1204MLTDK-1	TDKX01.0100		SALM1.0 - 6771.1.1.5.1.5	ST33		ST	aph(3'')-Ib aph(6)-Id tet(A) tet(B)	ColE1 IncI1-I(gamma)	PNUSAS020062	SRR5948533	Salmonella	enterica	Hadar	Live poultry contact (baby poultry)	Zoonotic
1204MLTDK-1	TDKX01.0100		SALM1.0 - 6771.1.1.5.1.5	ST33		ST	aph(3'')-Ib aph(6)-Id tet(A)	ColE1	PNUSAS019960	SRR5908526	Salmonella	enterica	Hadar	Live poultry contact (baby poultry)	Zoonotic
1204MOJIX-1	JIXX01.0998	0-5	SALM1.0 - 134.2.4.10.1.2	ST316		SSuGenFos	aac(3)-VIa ant(3'')-Ia fosA7 qacE sul1	ColE1 IncI1-I(gamma)	AM51407	SRR14762255	Salmonella	enterica	Montevideo	Live poultry contact (baby poultry)	Zoonotic
1204MOJIX-1	JIXX01.1175		SALM1.0 - 134.2.4.10.1	ST316		TFos	fosA7 tet(B)	ColE1 IncI1-I(gamma)	2012AM-0768	SRR14760929	Salmonella	enterica	Montevideo	Live poultry contact (baby poultry)	Zoonotic
1204MOJIX-1	JIXX01.0998		SALM1.0 - 134.2.4.10.1	ST316		Fos	fosA7	ColE1	2012K-0613	SRR7746984	Salmonella	enterica	Montevideo	Live poultry contact (baby poultry)	Zoonotic
1204MOJIX-1	JIXX01.0998		SALM1.0 - 134.2.4.10.1.2	ST316		Fos	fosA7	ColE1	2012K-0612	SRR7773574	Salmonella	enterica	Montevideo	Live poultry contact (baby poultry)	Zoonotic
1204MOJIX-1	JIXX01.1175		SALM1.0 - 134.2.4.10	ST316		TFos	fosA7 tet(B)	ColE1 IncI1-I(gamma)	PNUSAS037879	SRR6929685	Salmonella	enterica	Montevideo	Live poultry contact (baby poultry)	Zoonotic
1204NCJFX-1	JFXX01.0164	3-5	SALM1.0 - 6747.16.4.1.1	ST32		No determinants detected	No determinants detected	No determinants detected	2012K-0387	SRR6371386	Salmonella	enterica	Infantis	Dog Food	Pet food
1204NCJFX-1	JFXX01.0164		SALM1.0 - 6747.16.4.1	ST32		No determinants detected	No determinants detected	No determinants detected	2012K-0388	SRR6371500	Salmonella	enterica	Infantis	Dog Food	Pet food
1204NCJFX-1	JFXX01.0164		SALM1.0 - 6747.16.4.1.1	ST32		No determinants detected	No determinants detected	No determinants detected	2012K-0371	SRR6371609	Salmonella	enterica	Infantis	Dog Food	Pet food
1204NCJFX-1	JFXX01.0164		SALM1.0 - 6747.16.4.1.1	ST32		No determinants detected	No determinants detected	No determinants detected	AM51872	SRR14765859	Salmonella	enterica	I 6,7:r:-	Dog Food	Pet food
1205INJJ6-1	JJ6X01.0153	3-5	SALM1.0 - 6707.4.11.1.1	ST83		No determinants detected	No determinants detected	ColE1 IncI1-I(gamma)	2012K-1543	SRR14760449	Salmonella	enterica	Muenchen	Live poultry contact	Zoonotic
1205INJJ6-1	JJ6X01.0153		SALM1.0 - 6707.4.11.1	ST83		No determinants detected	No determinants detected	ColE1 IncI1-I(gamma)	2012K-1541	SRR7661213	Salmonella	enterica	Muenchen	Live poultry contact	Zoonotic
1205INJJ6-1	JJ6X01.0153		SALM1.0 - 6707.4.11.1.1	ST83		No determinants detected	No determinants detected	ColE1 IncI1-I(gamma)	2012K-1385	SRR14761098	Salmonella	enterica	Muenchen	Live poultry contact	Zoonotic
1205MLJP6-1	JP6X01.0569	1-2	SALM1.0 - 6741.1.2.87.3	ST26		No determinants detected	No determinants detected	No determinants detected	AM51146	SRR14759073	Salmonella	enterica	Thompson	Live poultry contact (baby poultry)	Zoonotic
1205MLJP6-1	JP6X01.0569		SALM1.0 - 6741.1.2.87.3	ST26		No determinants detected	No determinants detected	No determinants detected	2012K-0607	SRR14760744	Salmonella	enterica	Thompson	Live poultry contact (baby poultry)	Zoonotic
1205MLJP6-1	JP6X01.0569		SALM1.0 - 6741.1.2.87.3.4	ST26		No determinants detected	No determinants detected	No determinants detected	2012K-0606	SRR16387330	Salmonella	enterica	Thompson	Live poultry contact (baby poultry)	Zoonotic
1205SDJFX-1	JFXX01.0722	0	SALM1.0 - 6747.16.3.1.5.6	ST32		No determinants detected	No determinants detected	No determinants detected	2012K-0592	SRR7746982	Salmonella	enterica	Infantis	Live poultry contact	Zoonotic
1205SDJFX-1	JFXX01.0722		SALM1.0 - 6747.16.3.1.5.6	ST32		No determinants detected	No determinants detected	No determinants detected	2012K-0591	SRR7746997	Salmonella	enterica	Infantis	Live poultry contact	Zoonotic
1205SDJFX-1	JFXX01.0722		SALM1.0 - 6747.16.3.1.5.6	ST32		AAuCxTioFox	blaCMY-2	IncI1-I(gamma)	2012K-0593	SRR7746985	Salmonella	enterica	Infantis	Live poultry contact	Zoonotic
1206PAJL6-1	JL6X01.0055	2	SALM1.0 - 312.7.1.1.5	ST3095		No determinants detected	No determinants detected	No determinants detected	2012K-0632	SRR14766289	Salmonella	enterica	Poona	Live turtle contact	Zoonotic
1206PAJL6-1	JL6X01.0055		SALM1.0 - 312.7.1.1.5	ST3095		No determinants detected	No determinants detected	No determinants detected	2012K-0633	SRR14766059	Salmonella	enterica	Poona	Live turtle contact	Zoonotic
1207MIJJP-1	JJPX01.4014	0-1	SALM1.0 - 6801.2.1.1.1.1	ST118		No determinants detected	No determinants detected	No determinants detected	2012K-0999	SRR14760205	Salmonella	enterica	Newport	Cantaloupe	Fruit
1207MIJJP-1	JJPX01.4014		SALM1.0 - 6801.2.1.1.1.1	ST118		No determinants detected	No determinants detected	No determinants detected	2012AM-1805	SRR14762023	Salmonella	enterica	Newport	Cantaloupe	Fruit
1207MIJJP-1	JJPX01.4014		SALM1.0 - 6801.2.1.1.1.2	ST118		No determinants detected	No determinants detected	No determinants detected	2012K-1001	SRR14760704	Salmonella	enterica	Newport	Cantaloupe	Fruit
1207MIJJP-1	JJPX01.4014		SALM1.0 - 6801.2.1.1.1.2	ST118		No determinants detected	No determinants detected	No determinants detected	PNUSAS032122	SRR6726266	Salmonella	enterica	Newport	Cantaloupe	Fruit
1207MIJJP-1	JJPX01.4014		SALM1.0 - 6801.2.1.1.1.2	ST118		No determinants detected	No determinants detected	No determinants detected	PNUSAS032123	SRR6726269	Salmonella	enterica	Newport	Cantaloupe	Fruit
1207MIJJP-1	JJPX01.4014		SALM1.0 - 6801.2.1.1.1.2	ST118		No determinants detected	No determinants detected	No determinants detected	PNUSAS032124	SRR6489958	Salmonella	enterica	Newport	Cantaloupe	Fruit
1207MLJPX-3	JPXX01.2429	2-4	SALM1.0 - 6785.1.2.3.1.8	ST34		ASSuT	aph(3'')-Ib aph(6)-Id blaTEM-1B sul2 tet(B)	IncQ1	AM51638	SRR14760901	Salmonella	enterica	I 4,[5],12:i:-	Lettuce	Vegetable
1207MLJPX-3	JPXX01.2429		SALM1.0 - 6785.1.2.3.1	ST34		ASSuT	aph(3'')-Ib aph(6)-Id blaTEM-1B sul2 tet(B)	IncQ1	AM51851	SRR14761795	Salmonella	enterica	I 4,[5],12:i:-	Lettuce	Vegetable
1207MLJPX-3	JPXX01.2429		SALM1.0 - 6785.1.2.3.1	ST34		ASSuT	aph(3'')-Ib aph(6)-Id blaTEM-1B sul2 tet(B)	IncQ1	2012AM-1264	SRR14761488	Salmonella	enterica	I 4,[5],12:i:-	Lettuce	Vegetable
1207PAJJP-1	JJPX01.0238	1-3	SALM1.0 - 57.5.3.1.1	ST45		AAuCxTioFoxCip(I/R)	blaCMY-2 qnrB19	Col(pHAD28) IncI1-I(gamma)	AM51387	SRR14766192	Salmonella	enterica	Newport	Tomatoes	Vegetable
1207PAJJP-1	JJPX01.0238		SALM1.0 - 57.5.3.1.1	ST45		AAuCxTioFoxCip(I/R)	blaCMY-2 qnrB19	Col(pHAD28) IncI1-I(gamma)	AM51389	SRR14766466	Salmonella	enterica	Newport	Tomatoes	Vegetable
1207PAJJP-1	JJPX01.0238		SALM1.0 - 57.5.3.1.1	ST45		AAuCxTioFoxCip(I/R)	blaCMY-2 qnrB19	Col(pHAD28) IncI1-I(gamma)	2012AM-0810	SRR14767207	Salmonella	enterica	Newport	Tomatoes	Vegetable
1207PAJJP-1	JJPX01.0238		SALM1.0 - 57.5.3.1.1	ST45		Cip(I/R)	qnrB19	Col(pHAD28)	2012AM-0809	SRR14767205	Salmonella	enterica	Newport	Tomatoes	Vegetable
1208INJJP-1	JJPX01.0807	0-7	SALM1.0 - 6801.2.1.1.3.1	ST118		No determinants detected	No determinants detected	No determinants detected	2012K-1236	SRR14760256	Salmonella	enterica	Newport	Cantaloupe	Fruit
1208INJJP-1	JJPX01.0807		SALM1.0 - 6801.2.1.1.3.1	ST118		No determinants detected	No determinants detected	No determinants detected	2012K-1235	SRR14760199	Salmonella	enterica	Newport	Cantaloupe	Fruit
1208INJJP-1	JJPX01.0807		SALM1.0 - 6801.2.1.1.2	ST118		No determinants detected	No determinants detected	No determinants detected	2012AM-1982	SRR14767206	Salmonella	enterica	Newport	Cantaloupe	Fruit
1208INJJP-1	JJPX01.0807		SALM1.0 - 6801.2.1.1.2	ST118		No determinants detected	No determinants detected	No determinants detected	2012AM-2069	SRR14766488	Salmonella	enterica	Newport	Cantaloupe	Fruit
1208KYJPX-2	JPXX01.0926	0-1	SALM1.0 - 6766.1.17.1.1	ST19		No determinants detected	No determinants detected	No determinants detected	2012K-1014	SRR14760864	Salmonella	enterica	Typhimurium	Cantaloupe	Fruit
1208KYJPX-2	JPXX01.0926		SALM1.0 - 6766.1.17.1.1.2	ST19		No determinants detected	No determinants detected	No determinants detected	2012K-1015	SRR14761926	Salmonella	enterica	Typhimurium	Cantaloupe	Fruit
1208KYJPX-2	JPXX01.0926		SALM1.0 - 6766.1.17.1.1.2	ST19		No determinants detected	No determinants detected	No determinants detected	2012K-1017	SRR16387286	Salmonella	enterica	Typhimurium	Cantaloupe	Fruit
1208MLJBX-1	JBXX01.0013	1-4	SALM1.0 - 389.1.1.1.1	ST505		No determinants detected	No determinants detected	No determinants detected	2012AM-0026	SRR14760436	Salmonella	enterica	Bredeney	Peanut butter	Nuts
1208MLJBX-1	JBXX01.0013		SALM1.0 - 389.1.1.1.1	ST505		No determinants detected	No determinants detected	No determinants detected	2012K-1361	SRR1614870	Salmonella	enterica	Bredeney	Peanut butter	Nuts
1208MLJBX-1	JBXX01.0013		SALM1.0 - 389.1.1.1.1	ST505		No determinants detected	No determinants detected	No determinants detected	2012K-1362	SRR14761671	Salmonella	enterica	Bredeney	Peanut butter	Nuts
1208MLJBX-1	JBXX01.0013		SALM1.0 - 389.1.1.1.1	ST505		No determinants detected	No determinants detected	No determinants detected	2012K-1363	SRR14761095	Salmonella	enterica	Bredeney	Peanut butter	Nuts
1208MLJPX-1	JPXX01.0950	1-3	SALM1.0 - 6766.1.53.1.1	ST19		No determinants detected	No determinants detected	No determinants detected	2012K-1114	SRR14767204	Salmonella	enterica	Typhimurium	Cantaloupe	Fruit
1208MLJPX-1	JPXX01.0950		SALM1.0 - 6766.1.53.1.1.2	ST19		No determinants detected	No determinants detected	No determinants detected	2012K-1115	SRR14767175	Salmonella	enterica	Typhimurium	Cantaloupe	Fruit
1208MLJPX-1	JPXX01.0950		SALM1.0 - 6766.1.53.1.1	ST19		No determinants detected	No determinants detected	No determinants detected	2012K-1116	SRR14767181	Salmonella	enterica	Typhimurium	Cantaloupe	Fruit
1208WAJPX-1	JPXX01.1925	0-5	SALM1.0 - 6745.14.1.1.1.48x	ST19		No determinants detected	No determinants detected	Col(pHAD28) Col156 ColpVC	2012AM-1815	SRR8482420	Salmonella	enterica	Typhimurium	Live hedgehog contact	Zoonotic
1208WAJPX-1	JPXX01.1925		SALM1.0 - 6745.14.1.1.1.48x	ST19		No determinants detected	No determinants detected	Col(pHAD28) Col156 ColpVC	AM50724	SRR8482406	Salmonella	enterica	Typhimurium	Live hedgehog contact	Zoonotic
1208WAJPX-1	JPXX01.1925		SALM1.0 - 6745.14.1.1.1.4	ST19		No determinants detected	No determinants detected	Col(pHAD28) Col156 ColpVC	2012K-1224	SRR8482507	Salmonella	enterica	Typhimurium	Live hedgehog contact	Zoonotic
1208WAJPX-1	JPXX01.1925		SALM1.0 - 6745.14.1.1.1.48x	ST19		No determinants detected	No determinants detected	Col(pHAD28) Col156 ColpVC	2012K-1223	SRR8482504	Salmonella	enterica	Typhimurium	Live hedgehog contact	Zoonotic
1208WAJPX-1	JPXX01.1925		SALM1.0 - 6745.14.1.1.1	ST19		No determinants detected	No determinants detected	Col(pHAD28) Col156 ColpVC	2013AM-0244	SRR8482513	Salmonella	enterica	Typhimurium	Live hedgehog contact	Zoonotic
1208WAJPX-1	JPXX01.1925		SALM1.0 - 6745.14.1.1.1.4	ST19		No determinants detected	No determinants detected	Col(pHAD28) Col156 ColpVC	2012K-1225	SRR8482502	Salmonella	enterica	Typhimurium	Live hedgehog contact	Zoonotic
1209CAJBP-1	JBPX01.0767	1-2, the same strain as 1303MLJBP-1	SALM1.0 - 6772.3.31.10.1.1		Locus 25360: no concensus assigned: AB 2, AF 4; one mutation t>c; 98x coverage	No determinants detected	No determinants detected	No determinants detected	AM51846	SRR14761642	Salmonella	enterica	Braenderup	Live poultry contact	Zoonotic
1209CAJBP-1	JBPX01.0767		SALM1.0 - 6772.3.31.10.1	ST22		No determinants detected	No determinants detected	No determinants detected	2012K-1529	SRR14761668	Salmonella	enterica	Braenderup	Live poultry contact	Zoonotic
1209CAJBP-1	JBPX01.0767		SALM1.0 - 6772.3.31.10.1.3	ST22		No determinants detected	No determinants detected	No determinants detected	2012K-1530	SRR14760858	Salmonella	enterica	Braenderup	Live poultry contact	Zoonotic
1209CAJBP-1	JBPX01.0767		SALM1.0 - 6772.3.31.10.1	ST22		No determinants detected	No determinants detected	No determinants detected	2012AM-1051	SRR14761796	Salmonella	enterica	Braenderup	Live poultry contact	Zoonotic
1209MAJPX-1		0-2	SALM1.0 - 6766.1.7.17.1	ST19		No determinants detected	No determinants detected	IncFIB(S) IncFII(S)	2012AM-1075	SRR14804781	Salmonella	enterica	Typhimurium	Live turtle contact	Zoonotic
1209MAJPX-1			SALM1.0 - 6766.1.7.17.1	ST19		No determinants detected	No determinants detected	IncFIB(S) IncFII(S)	2012AM-1342	SRR14805719	Salmonella	enterica	Typhimurium	Live turtle contact	Zoonotic
1209MAJPX-1	JPXX01.1048		SALM1.0 - 6766.1.7.17.1.2	ST19		No determinants detected	No determinants detected	IncFIB(S) IncFII(S)	2012K-1390	SRR14760856	Salmonella	enterica	Typhimurium	Live turtle contact	Zoonotic
1209MAJPX-1			SALM1.0 - 6766.1.7.17.1.2	ST19		No determinants detected	No determinants detected	IncFIB(S) IncFII(S)	2012AM-0493	SRR14806786	Salmonella	enterica	Typhimurium	Live turtle contact	Zoonotic
1209MAJPX-1			SALM1.0 - 6766.1.7.17.1	ST19		No determinants detected	No determinants detected	IncFIB(S) IncFII(S)	2012AM-1573	SRR14804245	Salmonella	enterica	Typhimurium	Live turtle contact	Zoonotic
1209MAJPX-1	JPXX01.1048		SALM1.0 - 6766.1.7.17.1.2	ST19		No determinants detected	No determinants detected	IncFIB(S) IncFII(S) IncI1-I(gamma)	2012K-1389	SRR16387323	Salmonella	enterica	Typhimurium	Live turtle contact	Zoonotic
1209NMJDG-1	JDGX01.0077	2-6	SALM1.0 - 85.2.3.1.2	ST286		No determinants detected	No determinants detected	IncHI2 IncHI2A	2012K-1436	SRR14759190	Salmonella	enterica	Cubana	Sprouts	Vegetable
1209NMJDG-1	JDGX01.0077		SALM1.0 - 85.2.3.1	ST286		No determinants detected	No determinants detected	IncHI2 IncHI2A	2012K-1434	SRR14761088	Salmonella	enterica	Cubana	Sprouts	Vegetable
1209NMJDG-1	JDGX01.0077		SALM1.0 - 85.2.3.1.2	ST286		No determinants detected	No determinants detected	IncHI2 IncHI2A	2012AM-1035	SRR14761744	Salmonella	enterica	Cubana	Sprouts	Vegetable
1209NMJDG-1	JDGX01.0077		SALM1.0 - 85.2.3.1	ST286		No determinants detected	No determinants detected	IncHI2 IncHI2A	2012AM-1208	SRR14767541	Salmonella	enterica	Cubana	Sprouts	Vegetable
1302MLJJP-1	JJPX01.0358	0	SALM1.0 - 6791.4.1.1.1.1	ST5		No determinants detected	No determinants detected	No determinants detected	2013K-0316	SRR16387321	Salmonella	enterica	Newport	Romaine lettuce	Vegetable
1302MLJJP-1	JJPX01.0358		SALM1.0 - 6791.4.1.1.1.1	ST5		No determinants detected	No determinants detected	No determinants detected	2013K-0317	SRR14760119	Salmonella	enterica	Newport	Romaine lettuce	Vegetable
1303MLJBP-1	JBPX01.0767	0-2; the same strain as 1209CAJBP-1	SALM1.0 - 6772.3.31.10.1.1	ST22		No determinants detected	No determinants detected	No determinants detected	2013K-0990	SRR7639163	Salmonella	enterica	Braenderup	Live poultry contact	Zoonotic
1303MLJBP-1	JBPX01.0767		SALM1.0 - 6772.3.31.10.1.1	ST22		No determinants detected	No determinants detected	No determinants detected	2013K-0991	SRR7639164	Salmonella	enterica	Braenderup	Live poultry contact	Zoonotic
1303MLJBP-1	JBPX01.0767		SALM1.0 - 6772.3.31.10.1.1	ST22		No determinants detected	No determinants detected	No determinants detected	2013K-0989	SRR7639160	Salmonella	enterica	Braenderup	Live poultry contact	Zoonotic
1303MLJBP-1	JBPX01.0767		SALM1.0 - 6772.3.31.10.1	ST22		No determinants detected	No determinants detected	No determinants detected	2013AM-2012	SRR14766746	Salmonella	enterica	Braenderup	Live poultry contact	Zoonotic
1303MLJN6-1	JN6X01.0161	2-5	SALM1.0 - 6758.4.12.8.1	ST50		No determinants detected	No determinants detected	IncI1-I(gamma)	2013K-0456	SRR14760938	Salmonella	enterica	Saintpaul	Cucumbers	Vegetable
1303MLJN6-1	JN6X01.0161		SALM1.0 - 6758.4.12.8.1	ST50		No determinants detected	No determinants detected	IncI1-I(gamma)	2013AM-0120	SRR14760862	Salmonella	enterica	Saintpaul	Cucumbers	Vegetable
1303MLJN6-1	JN6X01.0161		SALM1.0 - 6758.4.12.8	ST50		No determinants detected	No determinants detected	IncI1-I(gamma)	2013AM-0121	SRR14762257	Salmonella	enterica	Saintpaul	Cucumbers	Vegetable
1303MLJN6-1	JN6X01.0161		SALM1.0 - 6758.4.12.8.1	ST50		No determinants detected	No determinants detected	IncI1-I(gamma)	2013AM-1705	SRR14767201	Salmonella	enterica	Saintpaul	Cucumbers	Vegetable
1305CAJJP-1	JJPX01.0206	0-2	SALM1.0 - 57.1.1.9.1	ST45		ACSSuTAuCxTioFox	aph(3'')-Ib aph(6)-Id blaCMY-2 floR sul2 tet(A)	Col(pHAD28) IncC	2013K-0902	SRR7639111	Salmonella	enterica	Newport	Beef	Meat
1305CAJJP-1	JJPX01.0206		SALM1.0 - 57.1.1.9.1.2	ST45		ACSSuTAuCxTioFox	aph(3'')-Ib aph(6)-Id blaCMY-2 floR sul2 tet(A)	Col(pHAD28) IncC	2013K-0901	SRR7639115	Salmonella	enterica	Newport	Beef	Meat
1305CAJJP-1	JJPX01.0206		SALM1.0 - 57.1.1.9.1.2	ST45		ACSSuTAuCxTioFox	aph(3'')-Ib aph(6)-Id blaCMY-2 floR sul2 tet(A)	Col(pHAD28) IncC	2013K-0800	SRR7639099	Salmonella	enterica	Newport	Beef	Meat
1305CAJJP-1	JJPX01.0206		SALM1.0 - 57.1.1.9.1	ST45		ACSSuTAuCxTioFox	aph(3'')-Ib aph(6)-Id blaCMY-2 floR sul2 tet(A)	Col(pHAD28) IncC	2013K-0900	SRR7639106	Salmonella	enterica	Newport	Beef	Meat
1305MLJMP-1	JMPX01.0255	0-1	SALM1.0 - 71.8.1.1.1	ST185		No determinants detected	No determinants detected	No determinants detected	2013K-0731	SRR14760254	Salmonella	enterica	Senftenberg	Pistachios	Nuts
1305MLJMP-1	JMPX01.0255		SALM1.0 - 71.8.1.1.1.1	ST185		No determinants detected	No determinants detected	No determinants detected	2013K-0735	SRR14760897	Salmonella	enterica	Senftenberg	Pistachios	Nuts
1305MLJMP-1	JMPX01.0255		SALM1.0 - 71.8.1.1.1.1	ST185		No determinants detected	No determinants detected	No determinants detected	2013K-0777	SRR14766322	Salmonella	enterica	Senftenberg	Pistachios	Nuts
1310MLTDA-2	TDAX01.0107	3	SALM1.0 - 258.1.1.3.1x	ST440		No determinants detected	No determinants detected	ColE1	2013K-1748	SRR16387263	Salmonella	enterica	Adelaide	Pork	Meat
1310MLTDA-2	TDAX01.0107		SALM1.0 - 258.1.1.3.1x	ST440		No determinants detected	No determinants detected	ColE1	2013K-1749	SRR16387287	Salmonella	enterica	Adelaide	Pork	Meat
1311PAJPX-1	JPXX01.0083	0	SALM1.0 - 6745.3.117.1.1.1	ST19		No determinants detected	No determinants detected	ColE1	2013K-1812	SRR7639239	Salmonella	enterica	Typhimurium	Unpasteurized Apple Cider	Fruit
1311PAJPX-1	JPXX01.0083		SALM1.0 - 6745.3.117.1.1.1	ST19		No determinants detected	No determinants detected	ColE1	2013K-1813	SRR7639168	Salmonella	enterica	Typhimurium	Unpasteurized Apple Cider	Fruit
1311PAJPX-1	JPXX01.0083		SALM1.0 - 6745.3.117.1.1.1	ST19		No determinants detected	No determinants detected	ColE1	2013K-1814	SRR7639220	Salmonella	enterica	Typhimurium	Unpasteurized Apple Cider	Fruit
1312CAOCJEG-1	JEGX01.0953	0	SALM1.0 - 6774.21.34.2.1.1	ST11		ASSuCip(I/R)Nal	aph(3'')-Ib aph(6)-Id blaTEM-1B gyrA(87) sul2	IncFIB(S) IncFII(S) IncX1	2014K-0022	SRR14760935	Salmonella	enterica	Enteritidis	Chicken	Poultry
1312CAOCJEG-1	JEGX01.0953		SALM1.0 - 6774.21.34.2.1.1	ST11		ASSuCip(I/R)Nal	aph(3'')-Ib aph(6)-Id blaTEM-1B gyrA(87) sul2	IncFIB(S) IncFII(S) IncX1	2016K-0030	SRR3137166	Salmonella	enterica	Enteritidis	Chicken	Poultry
1312CAOCJEG-1	JEGX01.0953		SALM1.0 - 6774.21.34.2.1.1	ST11		ASSuCip(I/R)Nal	aph(3'')-Ib aph(6)-Id blaTEM-1B gyrA(87) sul2	IncFIB(S) IncFII(S) IncX1	swgs1059	SRR1187601	Salmonella	enterica	Enteritidis	Chicken	Poultry
1401MLJGG-1	JGGX01.0036	0-3	SALM1.0 - 6765.1.1.9.1.2	ST24		No determinants detected	No determinants detected	No determinants detected	2014K-0163	SRR14762052	Salmonella	enterica	Javiana	Tilapia	Fish
1401MLJGG-1	JGGX01.0036		SALM1.0 - 6765.1.1.9.1.2	ST24		No determinants detected	No determinants detected	No determinants detected	2014K-0164	SRR14762028	Salmonella	enterica	Javiana	Tilapia	Fish
1401MLJGG-1	JGGX01.0036		SALM1.0 - 6765.1.1.9.1	ST24		No determinants detected	No determinants detected	No determinants detected	2014K-0218	SRR1509386	Salmonella	enterica	Javiana	Tilapia	Fish
1401MLJGG-1	JGGX01.0036		SALM1.0 - 6765.1.1.9.1.1	ST24		No determinants detected	No determinants detected	No determinants detected	2014K-0217	SRR1509385	Salmonella	enterica	Javiana	Tilapia	Fish
1401MLJGG-1	JGGX01.0036		SALM1.0 - 6765.1.1.9.1.1	ST24		No determinants detected	No determinants detected	No determinants detected	2014K-0219	SRR1509387	Salmonella	enterica	Javiana	Tilapia	Fish
1403CTJFX-1	JFXX01.0011	0	SALM1.0 - 6747.16.4.24.1.1	ST32		No determinants detected	No determinants detected	No determinants detected	2014K-0255	SRR14760855	Salmonella	enterica	Infantis	Pork	Meat
1403CTJFX-1	JFXX01.0011		SALM1.0 - 6747.16.4.24.1.1	ST32		No determinants detected	No determinants detected	No determinants detected	2014K-0253	SRR14761921	Salmonella	enterica	Infantis	Pork	Meat
1403CTJFX-1	JFXX01.0011		SALM1.0 - 6747.16.4.24.1.1	ST32		No determinants detected	No determinants detected	No determinants detected	2014K-0254	SRR16387284	Salmonella	enterica	Infantis	Pork	Meat
1405MLJPX-1	JPXX01.0286	1-2; the same strain as 1410MLJPX-2	SALM1.0 - 6766.31.1.1.1	ST19		T	tet(A)	IncFIB(S) IncFII(S) IncI1-I(gamma)	2014K-0446	SRR14762261	Salmonella	enterica	Typhimurium	Live poultry contact (baby poultry)	Zoonotic
1405MLJPX-1	JPXX01.0286		SALM1.0 - 6766.31.1.1.1.1	ST19		T	tet(A)	IncFIB(S) IncFII(S) IncI1-I(gamma)	2014K-0447	SRR14761920	Salmonella	enterica	Typhimurium	Live poultry contact (baby poultry)	Zoonotic
1405MLJPX-1	JPXX01.0286		SALM1.0 - 6766.31.1.1.1	ST19		T	tet(A)	IncFIB(S) IncFII(S) IncI1-I(gamma)	2014K-0445	SRR4044392	Salmonella	enterica	Typhimurium	Live poultry contact (baby poultry)	Zoonotic
1409MLJPX-4	JPXX01.0286	0	SALM1.0 - 6766.32.1.12.1.1	ST19		No determinants detected	No determinants detected	IncFIB(S) IncFII(S)	2014K-0831	SRR14760259	Salmonella	enterica	Typhimurium	Ground beef	Meat
1409MLJPX-4	JPXX01.0286		SALM1.0 - 6766.32.1.12.1.1	ST19		No determinants detected	No determinants detected	IncFIB(S) IncFII(S)	2014K-0832	SRR14760437	Salmonella	enterica	Typhimurium	Ground beef	Meat
1409MLJPX-4	JPXX01.0286		SALM1.0 - 6766.32.1.12.1.1	ST19		No determinants detected	No determinants detected	IncFIB(S) IncFII(S)	PNUSAS001423	SRR3185112	Salmonella	enterica	Typhimurium	Ground beef	Meat
1409MLJPX-4	JPXX01.0286		SALM1.0 - 6766.32.1.12.1.1	ST19		No determinants detected	No determinants detected	IncFIB(S) IncFII(S)	2014AM-1811	SRR16387329	Salmonella	enterica	Typhimurium	Ground beef	Meat
1410MLJPX-2	JPXX01.0286	0-5; the same strain as 1405MLJPX-1	SALM1.0 - 6766.31.1.1	ST19		No determinants detected	No determinants detected	IncFIB(S) IncFII(S)	2014K-0849	SRR14760264	Salmonella	enterica	Typhimurium	Live poultry contact	Zoonotic
1410MLJPX-2	JPXX01.0286		SALM1.0 - 6766.31.1.1.1.1	ST19		No determinants detected	No determinants detected	IncFIB(S) IncFII(S)	PNUSAS001508	SRR3233154	Salmonella	enterica	Typhimurium	Live poultry contact	Zoonotic
1410MLJPX-2	JPXX01.0286		SALM1.0 - 6766.31.1.1.1.1	ST19		T	tet(A)	ColE1 IncFIB(S) IncFII(S) IncI1-I(gamma)	PNUSAS001509	SRR3233155	Salmonella	enterica	Typhimurium	Live poultry contact	Zoonotic
1410MLJPX-2	JPXX01.0286		SALM1.0 - 6766.31.1.1.1	ST19		T	tet(A)	IncFIB(S) IncFII(S) IncI1-I(gamma)	PNUSAS001513	SRR3233160	Salmonella	enterica	Typhimurium	Live poultry contact	Zoonotic
1410MLJPX-2	JPXX01.0286		SALM1.0 - 6766.31.1.1.1.1	ST19		T	tet(A)	IncFIB(S) IncFII(S) IncI1-I(gamma)	PNUSAS001512	SRR3233159	Salmonella	enterica	Typhimurium	Live poultry contact	Zoonotic
1410MLJPX-2	JPXX01.0286		SALM1.0 - 6766.31.1.1.1.1	ST19		T	tet(A)	IncFIB(S) IncFII(S) IncI1-I(gamma)	PNUSAS001511	SRR3233157	Salmonella	enterica	Typhimurium	Live poultry contact	Zoonotic
1410MLJPX-2	JPXX01.0286		SALM1.0 - 6766.31.1.1.1.1	ST19		T	tet(A)	IncFIB(S) IncFII(S) IncI1-I(gamma)	PNUSAS001510	SRR3233158	Salmonella	enterica	Typhimurium	Live poultry contact	Zoonotic
1410MNJEG-1	JEGX01.0004	0	SALM1.0 - 6743.2.4x	ST11		No determinants detected	No determinants detected	IncFIB(S) IncFII(S) (62x)	2014AM-2431	SRR14766475	Salmonella	enterica	Enteritidis	Breaded stuffed chicken	Poultry
1410MNJEG-1	JEGX01.0004		SALM1.0 - 6743.2.4x	ST11		No determinants detected	No determinants detected	No determinants detected (107x)	MDH-2014-00967	SRR1576829	Salmonella	enterica	Enteritidis	Breaded stuffed chicken	Poultry
1410MNJEG-1	JEGX01.0004		SALM1.0 - 6743.2.4x	ST11		No determinants detected	No determinants detected	IncFIB(S) IncFII(S) (83x)	MDH-2014-00972	SRR1598964	Salmonella	enterica	Enteritidis	Breaded stuffed chicken	Poultry
1410MNJEG-1	JEGX01.0004		SALM1.0 - 6743.2.4x	ST11		No determinants detected	No determinants detected	IncFIB(S) IncFII(S) (163x)	MDH-2014-00975	SRR1598969	Salmonella	enterica	Enteritidis	Breaded stuffed chicken	Poultry
1410MNJEG-1	JEGX01.0004		SALM1.0 - 6743.2.4x	ST11		No determinants detected	No determinants detected	IncFIB(S) IncFII(S) (130x)	MDH-2014-00979	SRR1633503	Salmonella	enterica	Enteritidis	Breaded stuffed chicken	Poultry
1504MLTDK-1	TDKX01.0049	0-4	SALM1.0 - 6771.1.5.1.1	ST33		No determinants detected	No determinants detected	Col(pHAD28) ColpVC IncX1	2015AM-1146	SRR5715004	Salmonella	enterica	Hadar	Live poultry contact	Zoonotic
1504MLTDK-1	TDKX01.0049		SALM1.0 - 6771.1.5.1.1	ST33		No determinants detected	No determinants detected	Col(pHAD28) Col8282 ColpVC IncX1	2015K-0475	SRR7661095	Salmonella	enterica	Hadar	Live poultry contact	Zoonotic
1504MLTDK-1	TDKX01.0049		SALM1.0 - 6771.1.5.1.1	ST33		No determinants detected	No determinants detected	Col(pHAD28) ColpVC IncX1	2015AM-0377	SRR5725225	Salmonella	enterica	Hadar	Live poultry contact	Zoonotic
1504MLTDK-1	TDKX01.0049		SALM1.0 - 6771.1.5.1.1.1	ST33		No determinants detected	No determinants detected	Col(pHAD28) ColpVC IncX1	2015AM-1079	SRR5934102	Salmonella	enterica	Hadar	Live poultry contact	Zoonotic
1504MLTDK-1	TDKX01.0049		SALM1.0 - 6771.1.5.1.1	ST33		No determinants detected	No determinants detected	Col(pHAD28) ColpVC IncX1	PNUSAS002281	SRR3632936	Salmonella	enterica	Hadar	Live poultry contact	Zoonotic
1504MLTDK-1	TDKX01.0049		SALM1.0 - 6771.1.5.1.1.4	ST33		No determinants detected	No determinants detected	Col(pHAD28) ColpVC IncX1	PNUSAS002282	SRR3642948	Salmonella	enterica	Hadar	Live poultry contact	Zoonotic
1504MLTDK-1	TDKX01.0049		SALM1.0 - 6771.1.5.1.1.1	ST33		No determinants detected	No determinants detected	Col(pHAD28) ColpVC IncX1	PNUSAS002283	SRR3632937	Salmonella	enterica	Hadar	Live poultry contact	Zoonotic
1504MLTDK-1	TDKX01.0049		SALM1.0 - 6771.1.5.1.1	ST33		No determinants detected	No determinants detected	Col(pHAD28) ColpVC IncX1	2015K-0476	SRR7661278	Salmonella	enterica	Hadar	Live poultry contact	Zoonotic
1504MLTDK-1	TDKX01.0049		SALM1.0 - 6771.1.5.1.1.1	ST33		No determinants detected	No determinants detected	Col(pHAD28) ColpVC IncX1	2015AM-1375	SRR6128843	Salmonella	enterica	Hadar	Live poultry contact	Zoonotic
1504MLTDK-1	TDKX01.0049		SALM1.0 - 6771.1.5.1.1.1	ST33		No determinants detected	No determinants detected	Col(pHAD28) Col156 ColpVC IncX1	2015K-0480	SRR7661357	Salmonella	enterica	Hadar	Live poultry contact	Zoonotic
1504MLTDK-1	TDKX01.0049		SALM1.0 - 6771.1.5.1.1.1	ST33		No determinants detected	No determinants detected	Col(pHAD28) ColpVC IncX1	PNUSAS014520	SRR5645616	Salmonella	enterica	Hadar	Live poultry contact	Zoonotic
1504MLTDK-1	TDKX01.0049		SALM1.0 - 6771.1.5.1.1.1	ST33		No determinants detected	No determinants detected	Col(pHAD28) ColpVC IncX1 Col440I	2015K-0692	SRR5361191	Salmonella	enterica	Hadar	Live poultry contact	Zoonotic
1505MLJJP-1	JJPX01.0438	0-2	SALM1.0 - 6763.6.1.1.1.1	ST118		No determinants detected	No determinants detected	No determinants detected	2015K-0389	SRR2577289	Salmonella	enterica	Newport	Queso fresco-type cheeses	Dairy
1505MLJJP-1	JJPX01.0438		SALM1.0 - 6763.6.1.1.1.1	ST118		No determinants detected	No determinants detected	No determinants detected	2015K-0387	SRR2577287	Salmonella	enterica	Newport	Queso fresco-type cheeses	Dairy
1505MLJJP-1	JJPX01.0438		SALM1.0 - 6763.6.1.1.1	ST118		No determinants detected	No determinants detected	No determinants detected	2015K-0390	SRR2577290	Salmonella	enterica	Newport	Queso fresco-type cheeses	Dairy
1505MLJJP-1	JJPX01.0438		SALM1.0 - 6763.6.1.1.1	ST118		No determinants detected	No determinants detected	No determinants detected	2015K-0388	SRR2577288	Salmonella	enterica	Newport	Queso fresco-type cheeses	Dairy
1505MLJJP-1	JJPX01.0438		SALM1.0 - 6763.6.1.1.1	ST118		No determinants detected	No determinants detected	No determinants detected	PNUSAS000426	SRR2058205	Salmonella	enterica	Newport	Queso fresco-type cheeses	Dairy
1505MLJJP-1	JJPX01.0438		SALM1.0 - 6763.6.1.1.1	ST118		No determinants detected	No determinants detected	No determinants detected	PNUSAS000425	SRR2058204	Salmonella	enterica	Newport	Queso fresco-type cheeses	Dairy
1505MLJJP-1	JJPX01.0438		SALM1.0 - 6763.6.1.1.1.1	ST118		No determinants detected	No determinants detected	No determinants detected	2015K-0391	SRR2577291	Salmonella	enterica	Newport	Queso fresco-type cheeses	Dairy
1505MLJJP-1	JJPX01.0438		SALM1.0 - 6763.6.1.1.1.1	ST118		No determinants detected	No determinants detected	No determinants detected	2015K-0355	SRR16387288	Salmonella	enterica	Newport	Queso fresco-type cheeses	Dairy	21x coverage
1507CAJKX-1	JKXX01.1079	0	SALM1.0 - 268.1.7.1.1.1	ST43		No determinants detected	No determinants detected	No determinants detected	2015AM-1196	SRR7059346	Salmonella	enterica	Paratyphi B var. L(+) tartrate+	Raw tuna sushi	Multiple
1507CAJKX-1	JKXX01.1079		SALM1.0 - 268.1.7.1.1.1	ST43		No determinants detected	No determinants detected	No determinants detected	PNUSAS000752	SRR2193886	Salmonella	enterica	Paratyphi B var. L(+) tartrate+	Raw tuna sushi	Multiple
1507TNJKX-1	JKXX01.0756	0	SALM1.0 - 6776.1.2.1.1.1	ST307		No determinants detected	No determinants detected	Col(pHAD28)	2016K-0199	SRR14760884	Salmonella	enterica	Paratyphi B var. L(+) tartrate+	Raw sushi	Multiple
1507TNJKX-1	JKXX01.0756		SALM1.0 - 6776.1.2.1.1.1	ST307		No determinants detected	No determinants detected	Col(pHAD28)	2016K-0200	SRR14761099	Salmonella	enterica	Paratyphi B var. L(+) tartrate+	Raw sushi	Multiple
1508MLJLX-1	JLXX01.0030	6-13*	SALM1.0 - 697.1.1.1.1*	ST20		Fos	fosA7	No determinants detected	2015K-0900	SRR7661104	Salmonella	enterica	Sandiego	Live turtle contact	Zoonotic
1508MLJLX-1	JLXX01.0030		SALM1.0 - 697.1.1.2*	ST20		Fos	fosA7	No determinants detected	2015K-0870	SRR7661234	Salmonella	enterica	Sandiego	Live turtle contact	Zoonotic
1508MLJLX-1	JLXX01.0030		SALM1.0 - 697.1.1.2.1*	ST20		Fos	fosA7	IncN2	2015K-0881	SRR7661354	Salmonella	enterica	Sandiego	Live turtle contact	Zoonotic
1511MLJLX-1	JLXX01.0053	4	SALM1.0 - 355.1.1.1.2	ST126		No determinants detected	No determinants detected	No determinants detected	2015K-1443	SRR14761632	Salmonella	enterica	Sandiego	Live turtle contact	Zoonotic
1511MLJLX-1	JLXX01.0053		SALM1.0 - 355.1.1.1.2.8	ST126		No determinants detected	No determinants detected	Col(pHAD28)	2015AM-0165	SRR5924442	Salmonella	enterica	Sandiego	Live turtle contact	Zoonotic
1601CAJJP-1	JJPX01.0206	0	SALM1.0 - 57.1.1.9.2.3	ST45		ACSSuTAuCxTioFox	aph(3'')-Ib aph(6)-Id blaCMY-2 floR sul2 tet(A)	Col(pHAD28) IncC	2016K-0091	SRR14760439	Salmonella	enterica	Newport	Queso fresco-type cheeses	Dairy
1601CAJJP-1	JJPX01.0206		SALM1.0 - 57.1.1.9.2.3	ST45		ACSSuTAuCxTioFox	aph(3'')-Ib aph(6)-Id blaCMY-2 floR sul2 tet(A)	Col(pHAD28) IncC	2016K-0089	SRR14762265	Salmonella	enterica	Newport	Queso fresco-type cheeses	Dairy
1601CAJJP-1	JJPX01.0206		SALM1.0 - 57.1.1.9.2.3	ST45		ACSSuTAuCxTioFox	aph(3'')-Ib aph(6)-Id blaCMY-2 floR sul2 tet(A)	Col(pHAD28) IncC	2016K-0090	SRR14761631	Salmonella	enterica	Newport	Queso fresco-type cheeses	Dairy
1607SDJGG-1	JGGX01.0172	0-4	SALM1.0 - 1223.2.1.1.1.2	ST24		No determinants detected	No determinants detected	IncFIB(pB171) IncFII(p14)	PNUSAS031394	SRR6514856	Salmonella	enterica	Javiana	Potato salad	Multiple
1607SDJGG-1	JGGX01.0172		SALM1.0 - 1223.2.1.1.1	ST24		No determinants detected	No determinants detected	IncFIB(pB171) IncFII(p14) IncX4	PNUSAS031404	SRR6514851	Salmonella	enterica	Javiana	Potato salad	Multiple
1607SDJGG-1	JGGX01.0172		SALM1.0 - 1223.2.1.1.1.2	ST24		No determinants detected	No determinants detected	IncFIB(pB171) IncFII(p14)	PNUSAS031395	SRR6514869	Salmonella	enterica	Javiana	Potato salad	Multiple
1607SDJGG-1	JGGX01.0172		SALM1.0 - 1223.2.1.1.1.2	ST24		No determinants detected	No determinants detected	IncFIB(pB171) IncFII(p14)	PNUSAS031411	SRR6726346	Salmonella	enterica	Javiana	Potato salad	Multiple
1607SDJGG-1	JGGX01.0172		SALM1.0 - 1223.2.1.1.1.2	ST24		No determinants detected	No determinants detected	IncFIB(pB171) IncFII(p14)	PNUSAS031390	SRR6514829	Salmonella	enterica	Javiana	Potato salad	Multiple
1607SDJGG-1	JGGX01.0172		SALM1.0 - 1223.2.1.1.1.2	ST24		No determinants detected	No determinants detected	IncFIB(pB171) IncFII(p14)	PNUSAS031381	SRR6514845	Salmonella	enterica	Javiana	Potato salad	Multiple
1607SDJGG-1	JGGX01.0172		SALM1.0 - 1223.2.1.1.1.2	ST24		No determinants detected	No determinants detected	IncFIB(pB171) IncFII(p14)	PNUSAS031382	SRR6514833	Salmonella	enterica	Javiana	Potato salad	Multiple
1607SDJGG-1	JGGX01.0172		SALM1.0 - 1223.2.1.1.1.2	ST24		No determinants detected	No determinants detected	IncFIB(pB171) IncFII(p14)	PNUSAS031415	SRR6726336	Salmonella	enterica	Javiana	Potato salad	Multiple
1607SDJGG-1	JGGX01.0172		SALM1.0 - 1223.2.1.1.1.2	ST24		No determinants detected	No determinants detected	IncFIB(pB171) IncFII(p14)	PNUSAS031398	SRR6514822	Salmonella	enterica	Javiana	Potato salad	Multiple
1607SDJGG-1	JGGX01.0172		SALM1.0 - 1223.2.1.1.1.2	ST24		No determinants detected	No determinants detected	IncFIB(pB171) IncFII(p14)	PNUSAS031397	SRR6514864	Salmonella	enterica	Javiana	Potato salad	Multiple
1607SDJGG-1	JGGX01.0172		SALM1.0 - 1223.2.1.1.1.2	ST24		No determinants detected	No determinants detected	IncFIB(pB171) IncFII(p14)	PNUSAS031407	SRR6514843	Salmonella	enterica	Javiana	Potato salad	Multiple
1607SDJGG-1	JGGX01.0172		SALM1.0 - 1223.2.1.1.1.2	ST24		No determinants detected	No determinants detected	IncFIB(pB171) IncFII(p14)	PNUSAS031408	SRR6514830	Salmonella	enterica	Javiana	Potato salad	Multiple
1607SDJGG-1	JGGX01.0172		SALM1.0 - 1223.2.1.1.1.2	ST24		No determinants detected	No determinants detected	IncFIB(pB171) IncFII(p14)	PNUSAS031388	SRR6514838	Salmonella	enterica	Javiana	Potato salad	Multiple
1607SDJGG-1	JGGX01.0172		SALM1.0 - 1223.2.1.1.1.2	ST24		No determinants detected	No determinants detected	IncFIB(pB171) IncFII(p14)	PNUSAS031386	SRR6514832	Salmonella	enterica	Javiana	Potato salad	Multiple
1607SDJGG-1	JGGX01.0172		SALM1.0 - 1223.2.1.1.1.2	ST24		No determinants detected	No determinants detected	IncFIB(pB171) IncFII(p14)	PNUSAS031379	SRR6514824	Salmonella	enterica	Javiana	Potato salad	Multiple
1607SDJGG-1	JGGX01.0172		SALM1.0 - 1223.2.1.1.1.2	ST24		No determinants detected	No determinants detected	IncFIB(pB171) IncFII(p14)	PNUSAS031391	SRR6514859	Salmonella	enterica	Javiana	Potato salad	Multiple
1607SDJGG-1	JGGX01.0172		SALM1.0 - 1223.2.1.1.1.2	ST24		No determinants detected	No determinants detected	IncFIB(pB171) IncFII(p14)	PNUSAS031389	SRR6514853	Salmonella	enterica	Javiana	Potato salad	Multiple
1607SDJGG-1	JGGX01.0172		SALM1.0 - 1223.2.1.1.1	ST24		No determinants detected	No determinants detected	IncFIB(pB171) IncFII(p14)	2016AM-1490	SRR10852012	Salmonella	enterica	Javiana	Potato salad	Multiple
1607SDJGG-1	JGGX01.0172		SALM1.0 - 1223.2.1.1.1.2	ST24		No determinants detected	No determinants detected	IncFIB(pB171) IncFII(p14)	PNUSAS031384	SRR6514831	Salmonella	enterica	Javiana	Potato salad	Multiple
1607SDJGG-1	JGGX01.0172		SALM1.0 - 1223.2.1.1.1.2	ST24		No determinants detected	No determinants detected	IncFIB(pB171) IncFII(p14)	PNUSAS031413	SRR6726347	Salmonella	enterica	Javiana	Potato salad	Multiple
1607SDJGG-1	JGGX01.0172		SALM1.0 - 1223.2.1.1.1.2	ST24		No determinants detected	No determinants detected	IncFIB(pB171) IncFII(p14)	PNUSAS031405	SRR6514855	Salmonella	enterica	Javiana	Potato salad	Multiple
1607SDJGG-1	JGGX01.0172		SALM1.0 - 1223.2.1.1.1.2	ST24		No determinants detected	No determinants detected	IncFIB(pB171) IncFII(p14)	PNUSAS031403	SRR6514835	Salmonella	enterica	Javiana	Potato salad	Multiple
1607SDJGG-1	JGGX01.0172		SALM1.0 - 1223.2.1.1.1.2	ST24		No determinants detected	No determinants detected	IncFIB(pB171) IncFII(p14)	PNUSAS031401	SRR6514844	Salmonella	enterica	Javiana	Potato salad	Multiple
1607SDJGG-1	JGGX01.0172		SALM1.0 - 1223.2.1.1.1.2	ST24		No determinants detected	No determinants detected	IncFIB(pB171) IncFII(p14)	PNUSAS031385	SRR6514849	Salmonella	enterica	Javiana	Potato salad	Multiple
1607SDJGG-1	JGGX01.0172		SALM1.0 - 1223.2.1.1.1.2	ST24		No determinants detected	No determinants detected	IncFIB(pB171) IncFII(p14)	PNUSAS031409	SRR6726334	Salmonella	enterica	Javiana	Potato salad	Multiple
1607SDJGG-1	JGGX01.0172		SALM1.0 - 1223.2.1.1.1	ST24		No determinants detected	No determinants detected	IncFIB(pB171) IncFII(p14)	PNUSAS031402	SRR6514846	Salmonella	enterica	Javiana	Potato salad	Multiple
1607SDJGG-1	JGGX01.0172		SALM1.0 - 1223.2.1.1.1.2	ST24		No determinants detected	No determinants detected	IncFIB(pB171) IncFII(p14)	PNUSAS031414	SRR6726339	Salmonella	enterica	Javiana	Potato salad	Multiple
1607SDJGG-1	JGGX01.0172		SALM1.0 - 1223.2.1.1.1.2	ST24		No determinants detected	No determinants detected	IncFIB(pB171) IncFII(p14)	PNUSAS031378	SRR6514854	Salmonella	enterica	Javiana	Potato salad	Multiple
1607SDJGG-1	JGGX01.0172		SALM1.0 - 1223.2.1.1.1.2	ST24		No determinants detected	No determinants detected	IncFIB(pB171) IncFII(p14)	PNUSAS031399	SRR6514825	Salmonella	enterica	Javiana	Potato salad	Multiple
1607SDJGG-1	JGGX01.0172		SALM1.0 - 1223.2.1.1.1.2	ST24		No determinants detected	No determinants detected	IncFIB(pB171) IncFII(p14)	PNUSAS031400	SRR6514860	Salmonella	enterica	Javiana	Potato salad	Multiple
1607SDJGG-1	JGGX01.0172		SALM1.0 - 1223.2.1.1.1	ST24		No determinants detected	No determinants detected	IncFIB(pB171) IncFII(p14)	PNUSAS031392	SRR6514827	Salmonella	enterica	Javiana	Potato salad	Multiple
1607SDJGG-1	JGGX01.0172		SALM1.0 - 1223.2.1.1.1.2	ST24		No determinants detected	No determinants detected	IncFIB(pB171) IncFII(p14)	PNUSAS031406	SRR6514839	Salmonella	enterica	Javiana	Potato salad	Multiple
1607SDJGG-1	JGGX01.0172		SALM1.0 - 1223.2.1.1.1.2	ST24		No determinants detected	No determinants detected	IncFIB(pB171) IncFII(p14)	PNUSAS031383	SRR6514861	Salmonella	enterica	Javiana	Potato salad	Multiple
1607SDJGG-1	JGGX01.0172		SALM1.0 - 1223.2.1.1.1.2	ST24		No determinants detected	No determinants detected	IncFIB(pB171) IncFII(p14)	PNUSAS031396	SRR6514863	Salmonella	enterica	Javiana	Potato salad	Multiple
1607SDJGG-1	JGGX01.0172		SALM1.0 - 1223.2.1.1.1.2	ST24		No determinants detected	No determinants detected	IncFIB(pB171) IncFII(p14)	PNUSAS031380	SRR6514857	Salmonella	enterica	Javiana	Potato salad	Multiple
1607SDJGG-1	JGGX01.0172		SALM1.0 - 1223.2.1.1.1	ST24		No determinants detected	No determinants detected	IncFIB(pB171) IncFII(p14)	PNUSAS031412	SRR6794984	Salmonella	enterica	Javiana	Potato salad	Multiple
1607SDJGG-1	JGGX01.0172		SALM1.0 - 1223.2.1.1.1.2	ST24		No determinants detected	No determinants detected	IncFIB(pB171) IncFII(p14)	PNUSAS031410	SRR6726337	Salmonella	enterica	Javiana	Potato salad	Multiple
1607SDJGG-1	JGGX01.0172		SALM1.0 - 1223.2.1.1.1.2	ST24		No determinants detected	No determinants detected	IncFIB(pB171) IncFII(p14)	PNUSAS031387	SRR6514836	Salmonella	enterica	Javiana	Potato salad	Multiple
1610MLJBP-1	JBPX01.0008	0-6	SALM1.0 - 6772.4.21.265.1.1	ST22		No determinants detected	No determinants detected	No determinants detected	PNUSAS005641	SRR5057217	Salmonella	enterica	Braenderup	Live poultry contact	Zoonotic
1610MLJBP-1	JBPX01.0008		SALM1.0 - 6772.4.21.265.1.1	ST22		No determinants detected	No determinants detected	No determinants detected	PNUSAS005810	SRR5066051	Salmonella	enterica	Braenderup	Live poultry contact	Zoonotic
1610MLJBP-1	JBPX01.0008		SALM1.0 - 6772.4.21.265	ST22		No determinants detected	No determinants detected	No determinants detected	PNUSAS006018	SRR5110584	Salmonella	enterica	Braenderup	Live poultry contact	Zoonotic
1610MLJBP-1	JBPX01.0008		SALM1.0 - 6772.4.21.265.1	ST22		ASTGen	aac(3)-VIa ant(3'')-Ia blaTEM-1B tet(A)	IncI1-I(gamma)	2016K-1059	SRR7661251	Salmonella	enterica	Braenderup	Live poultry contact	Zoonotic
1610MLJBP-1	JBPX01.0008		SALM1.0 - 6772.4.21.265.1.1	ST22		No determinants detected	No determinants detected	No determinants detected	2016K-1060	SRR7661259	Salmonella	enterica	Braenderup	Live poultry contact	Zoonotic
1610MLJBP-1	JBPX01.0008		SALM1.0 - 6772.4.21.265.1	ST22		AAuCxTioFox	blaCMY-2	IncI1-I(gamma)	2016K-1061	SRR7661254	Salmonella	enterica	Braenderup	Live poultry contact	Zoonotic
1610MLJBP-1	JBPX01.0008		SALM1.0 - 6772.4.21.265.1	ST22		No determinants detected	No determinants detected	No determinants detected	PNUSAS007354	SRR5189008	Salmonella	enterica	Braenderup	Live poultry contact	Zoonotic
1610MLJBP-1	JBPX01.0008		SALM1.0 - 6772.4.21.265.1	ST22		No determinants detected	No determinants detected	No determinants detected	PNUSAS007355	SRR5189010	Salmonella	enterica	Braenderup	Live poultry contact	Zoonotic
1610MLJJP-2	JJPX01.0535	0	SALM1.0 - 57.10.1.1.1.1	ST45		No determinants detected	No determinants detected	No determinants detected	PNUSAS004689	SRR4449982	Salmonella	enterica	Newport	Pork	Meat
1610MLJJP-2	JJPX01.0535		SALM1.0 - 57.10.1.1.1.1	ST45		No determinants detected	No determinants detected	No determinants detected	PNUSAS004690	SRR4447208	Salmonella	enterica	Newport	Pork	Meat
1610MLJJP-2	JJPX01.0535		SALM1.0 - 57.10.1.1.1.1	ST45		No determinants detected	No determinants detected	No determinants detected	PNUSAS004691	SRR4447207	Salmonella	enterica	Newport	Pork	Meat
1610MLJJP-2	JJPX01.0535		SALM1.0 - 57.10.1.1.1.1	ST45		No determinants detected	No determinants detected	No determinants detected	PNUSAS004692	SRR4449981	Salmonella	enterica	Newport	Pork	Meat
1610MLJJP-2	JJPX01.0535		SALM1.0 - 57.10.1.1.1.1	ST45		No determinants detected	No determinants detected	No determinants detected	2016K-1011	SRR7661246	Salmonella	enterica	Newport	Pork	Meat
1610MLJJP-2	JJPX01.0535		SALM1.0 - 57.10.1.1.1.1	ST45		AAuCxTioFox	blaCMY-2	IncI1-I(gamma)	2016K-1012	SRR7661243	Salmonella	enterica	Newport	Pork	Meat
1701MLJRF-1	JRFX01.0018	0-21	SALM1.0 - 6817.1.1.4.1	ST2606		No determinants detected	No determinants detected	No determinants detected	PNUSAS008283	SRR5238319	Salmonella	enterica	Agbeni	Live turtle contact	Zoonotic
1701MLJRF-1	JRFX01.0018		SALM1.0 - 6817.1.1.4.2	ST2606		No determinants detected	No determinants detected	No determinants detected	PNUSAS008544	SRR5259941	Salmonella	enterica	Agbeni	Live turtle contact	Zoonotic
1701MLJRF-1	JRFX01.0018		SALM1.0 - 6817.1.1.4.1.6	ST2606		No determinants detected	No determinants detected	No determinants detected	PNUSAS008668	SRR5296117	Salmonella	enterica	Agbeni	Live turtle contact	Zoonotic
1701MLJRF-1	JRFX01.0018		SALM1.0 - 6817.1.1.4		Locus 25360: non concensus assigned: AB 32, AF 157; one muation a>g. Locus 25361: AB 40, AF 36, 8, 10; 1, 2 and 3 mutations, respectively. Locus 25364 no concensus assigned: AB 79, AF 7, 10; 2 and 4 mutations respectively; 159x coverage	No determinants detected	No determinants detected	No determinants detected	2015AM-2391	SRR7652654	Salmonella	enterica	Agbeni	Live turtle contact	Zoonotic
1701MLJRF-1	JRFX01.0018		SALM1.0 - 6817.1.1.4.1	ST2606		No determinants detected	No determinants detected	No determinants detected	PNUSAS001731	SRR3277298	Salmonella	enterica	Agbeni	Live turtle contact	Zoonotic
1701MLJRF-1	JRFX01.0018		SALM1.0 - 6817.1.1.4.1	ST2606		No determinants detected	No determinants detected	No determinants detected	PNUSAS003685	SRR4190231	Salmonella	enterica	Agbeni	Live turtle contact	Zoonotic
1701MLJRF-1	JRFX01.0018		SALM1.0 - 6817.1.1.4.1	ST2606		No determinants detected	No determinants detected	No determinants detected	PNUSAS008038	SRR5249599	Salmonella	enterica	Agbeni	Live turtle contact	Zoonotic
1701MLJRF-1	JRFX01.0018		SALM1.0 - 6817.1.1.4.1	ST2606		No determinants detected	No determinants detected	No determinants detected	2015AM-2166	SRR5934121	Salmonella	enterica	Agbeni	Live turtle contact	Zoonotic
1701MLJRF-1	JRFX01.0018		SALM1.0 - 6817.1.1.4.1.14	ST2606		No determinants detected	No determinants detected	No determinants detected	PNUSAS009754	SRR5387080	Salmonella	enterica	Agbeni	Live turtle contact	Zoonotic
1701MLJRF-1	JRFX01.0018		SALM1.0 - 6817.1.1.4.1.14	ST2606		No determinants detected	No determinants detected	No determinants detected	PNUSAS008827	SRR5336169	Salmonella	enterica	Agbeni	Live turtle contact	Zoonotic
1701MLJRF-1	JRFX01.0018		SALM1.0 - 6817.1.1.4.1.14	ST2606		AAuCxTioFox	blaCMY-2	IncI1-I(gamma)	PNUSAS010116	SRR5459641	Salmonella	enterica	Agbeni	Live turtle contact	Zoonotic
1701MLJRF-1	JRFX01.0018		SALM1.0 - 6817.1.1.4.1	ST2606		No determinants detected	No determinants detected	No determinants detected	2016AM-2267	SRR10907167	Salmonella	enterica	Agbeni	Live turtle contact	Zoonotic
1701MLJRF-1	JRFX01.0018		SALM1.0 - 6817.1.1.4.1	ST2606		No determinants detected	No determinants detected	No determinants detected	PNUSAS007821	SRR5227891	Salmonella	enterica	Agbeni	Live turtle contact	Zoonotic
1701MLJRF-1	JRFX01.0018		SALM1.0 - 6817.1.1.6	ST2606		No determinants detected	No determinants detected	No determinants detected	PNUSAS007822	SRR5221524	Salmonella	enterica	Agbeni	Live turtle contact	Zoonotic
1701MLJRF-1	JRFX01.0018		SALM1.0 - 6817.1.1.4	ST2606		No determinants detected	No determinants detected	No determinants detected	PNUSAS007823	SRR5221532	Salmonella	enterica	Agbeni	Live turtle contact	Zoonotic
1701MLJRF-1	JRFX01.0018		SALM1.0 - 6817.1.1.4.1.14	ST2606		No determinants detected	No determinants detected	No determinants detected	PNUSAS005670	SRR5063035	Salmonella	enterica	Agbeni	Live turtle contact	Zoonotic
1701MLJRF-1	JRFX01.0018		SALM1.0 - 6817.1.1.4.1.14	ST2606		No determinants detected	No determinants detected	No determinants detected	PNUSAS011088	SRR5454386	Salmonella	enterica	Agbeni	Live turtle contact	Zoonotic
1701MLJRF-1	JRFX01.0018		SALM1.0 - 6817.1.1.4.1	ST2606		No determinants detected	No determinants detected	No determinants detected	PNUSAS017786	SRR5868549	Salmonella	enterica	Agbeni	Live turtle contact	Zoonotic
1701MLJRF-1	JRFX01.0018		SALM1.0 - 6817.1.1.4.1.11	ST2606		No determinants detected	No determinants detected	No determinants detected	PNUSAS007245	SRR5188996	Salmonella	enterica	Agbeni	Live turtle contact	Zoonotic
1701MLJRF-1	JRFX01.0018		SALM1.0 - 6817.1.1.4.1	ST2606		No determinants detected	No determinants detected	No determinants detected	PNUSAS009951	SRR5364264	Salmonella	enterica	Agbeni	Live turtle contact	Zoonotic
1701MLJRF-1	JRFX01.0018		SALM1.0 - 6817.1.1.4.1	ST2606		No determinants detected	No determinants detected	No determinants detected	PNUSAS003383	SRR4040230	Salmonella	enterica	Agbeni	Live turtle contact	Zoonotic
1701MLJRF-1	JRFX01.0018		SALM1.0 - 6817.1.1.4.1	ST2606		AAuCxTioFox	blaCMY-2	Col8282 IncI1-I(gamma)	PNUSAS004120	SRR4416105	Salmonella	enterica	Agbeni	Live turtle contact	Zoonotic
1701MLJRF-1	JRFX01.0018		SALM1.0 - 6817.1.1.4.1.28	ST2606		No determinants detected	No determinants detected	No determinants detected	PNUSAS006214	SRR5184276	Salmonella	enterica	Agbeni	Live turtle contact	Zoonotic
1701MLJRF-1	JRFX01.0018		SALM1.0 - 6817.1.1.4.1	ST2606		No determinants detected	No determinants detected	No determinants detected	PNUSAS006845	SRR5221599	Salmonella	enterica	Agbeni	Live turtle contact	Zoonotic
Multiple PFGE patterns
Missing 7-gene MLST
Only 3 digits match and/or x-code (merged allele code) assigned
>5 allele diversity but 4 digits match
* Not considered a cluster based on allele range or allele code
**Cluster code nomenclature: the first 4 digits denote the year and month of cluster detection, the next 2-4 letters denote the state or county of cluster detection or ML for multi-state, the last 3 letters/numbers denote the serovar, followed by - #. If multiple outbreaks meet the same criteria, then # is changed from 1 to 2, 2 to 3, etc. For example, 0809MLJPX-1 represents the 1st multi-state T…
***PFGE pattern nomenclature: first 3 letters/numbers denote the serovar, X01 denotes the restriction enzyme XbaI, the last 4 digits denote the consecutive number for the pattern in the order of detection
**** Allele code nomenclature: SALM1.0 denotes the version of the allele assignment algorithm, the 6 numerical digits correspond to discrete allele thresholds separating the clusters in a single linkage tree: 80, 28, 15, 7, 4 and 1 allele differences
***** Antimicrobial agent abbreviations listed in the Suppl. Table 2

## Sheet: 2. AMR variation 16
	PulseNetClusterCode	PFGE-XbaI-pattern	Allele range	Allele_code	MLST_ST	MLST comments	PredictiveResistancePattern (NARST)	ResistanceGenesDetected (NARST)	PlasmidsDetected (NARST)	WGS ID	SRR_id	FinalGenusName	FinalSpeciesName	FinalSerotypeName	Exact vehicle	IFSAC Vehicle category
1	0804MLTEN-1c	TENX01.0023	0-2	SALM1.0 - 6786.1.4.84.1.1	ST309		SSuTGen	aac(3)-VIa ant(3'')-Ia qacE sul1 tet(A)	IncI1-I(gamma)	08-0478	SRR14760741	Salmonella	enterica	Kiambu	Live poultry contact (baby poultry)	Zoonotic
1	0804MLTEN-1c	TENX01.0023		SALM1.0 - 6786.1.4.84.1.1	ST309		No determinants detected	No determinants detected	No determinants detected	08-0480	SRR14760131	Salmonella	enterica	Kiambu	Live poultry contact (baby poultry)	Zoonotic
1	0804MLTEN-1c	TENX01.0022		SALM1.0 - 6786.1.4.84.1	ST309		T	tet(B)	IncI1-I(gamma)	08-0479	SRR1614849	Salmonella	enterica	Kiambu	Live poultry contact (baby poultry)	Zoonotic
2	0808MNTDK-1c	TDKX01.0001	1-2	SALM1.0 - 6771.1.1.2.2	ST33		AST	aph(3'')-Ib aph(6)-Id blaTEM-1C tet(A)	Col(pHAD28) Col156 Col440II ColE1 ColpVC	AM35162	SRR14760179	Salmonella	enterica	Hadar	Turkey	Poultry
2	0808MNTDK-1c	TDKX01.0001		SALM1.0 - 6771.1.1.2.2	ST33		AST	aph(3'')-Ib aph(6)-Id blaTEM-1C tet(A)	Col(pHAD28) Col156 Col440II ColE1 ColpVC	AM34968	SRR14766052	Salmonella	enterica	Hadar	Turkey	Poultry
2	0808MNTDK-1c	TDKX01.0001		SALM1.0 - 6771.1.1.2.2	ST33		ST	aph(3'')-Ib aph(6)-Id tet(A)	Col156 ColE1 ColpVC	AM38163	SRR14766140	Salmonella	enterica	Hadar	Turkey	Poultry
3	0902MLJF6-1	JF6X01.0033	0-2	SALM1.0 - 6757.1.35.1.9.2	ST15		ASTGenKanFos	aac(3)-IId ant(3'')-Ia aph(3')-IIa aph(6)-Ic aph(6)-Id blaTEM-1B fosA7 tet(A) tet(B)	Col(pHAD28) IncHI2 IncHI2A IncI1-I(gamma)	2009K0296	SRR7639241	Salmonella	enterica	Heidelberg	Ground turkey	Poultry
3	0902MLJF6-1	JF6X01.0033		SALM1.0 - 6757.1.35.1.9.2	ST15		ASTGenKanFos	aac(3)-IId ant(3'')-Ia aph(3')-IIa aph(6)-Ic aph(6)-Id blaTEM-1B fosA7 tet(A) tet(B)	Col(pHAD28) IncHI2 IncHI2A IncI1-I(gamma)	2009K0297	SRR7639137	Salmonella	enterica	Heidelberg	Ground turkey	Poultry
3	0902MLJF6-1	JF6X01.0033		SALM1.0 - 6757.1.35.1.9.2	ST15		ASTGenKanFos	aac(3)-IId ant(3'')-Ia aph(3')-IIa aph(6)-Ic aph(6)-Id blaTEM-1B fosA7 tet(A) tet(B)	Col(pHAD28) IncHI2 IncHI2A IncI1-I(gamma)	2009K0298	SRR7639143	Salmonella	enterica	Heidelberg	Ground turkey	Poultry
3	0902MLJF6-1	JF6X01.0033		SALM1.0 - 6757.1.35.1.9	ST15		ASTGenFos	aac(3)-IId ant(3'')-Ia aph(6)-Id blaTEM-1B fosA7 tet(A) tet(B)	Col(pHAD28) IncHI2 IncHI2A IncI1-I(gamma)	PNUSAS034167	SRR7010967	Salmonella	enterica	Heidelberg	Ground turkey	Poultry
4	1005MLJPX-1	JPXX01.1071	0-10 (6 isolates 0-4); the same strain as in 1111IAJPX-1	SALM1.0 - 6766.51.11.1.1	ST19		ATAuCxTioFox	blaCMY-2 tet(B)	IncFIA(HI1) IncFIB(S) IncFII(S) IncHI1A IncHI1B(R27) IncI1-I(gamma) IncI2(delta)	2010K-1074	SRR14760404	Salmonella	enterica	Typhimurium var. 5-	Frozen rodents	Pet food
4	1005MLJPX-1	JPXX01.1071		SALM1.0 - 6766.51.11	ST19		T	tet(B)	IncFIA(HI1) IncFIB(S) IncFII(S) IncHI1A IncHI1B(R27)	2010K-1056	SRR14761627	Salmonella	enterica	Unknown	Frozen rodents	Pet food
4	1005MLJPX-1	JPXX01.1071		SALM1.0 - 6766.51.11.1.1	ST19		T	tet(B)	IncFIA(HI1) IncFIB(S) IncFII(S) IncHI1A IncHI1B(R27)	AM45190	SRR14760881	Salmonella	enterica	I 4,[5],12:i:-	Frozen rodents	Pet food
4	1005MLJPX-1	JPXX01.1071		SALM1.0 - 6766.51.11.1.1.3	ST19		T	tet(B)	IncFIA(HI1) IncFIB(S) IncFII(S) IncHI1A IncHI1B(R27)	2010K-1151	SRR5341509	Salmonella	enterica	I 4,[5],12:i:-	Frozen rodents	Pet food
4	1005MLJPX-1	JPXX01.1071		SALM1.0 - 6766.51.11.1.1	ST19		T	tet(B)	IncFIA(HI1) IncFIB(S) IncFII(S) IncHI1A IncHI1B(R27)	PNUSAS021084	SRR5956141	Salmonella	enterica	I 4,[5],12:i:-	Frozen rodents	Pet food
4	1005MLJPX-1	JPXX01.1071		SALM1.0 - 6766.51.11.1.1.3	ST19		T	tet(B)	IncFIA(HI1) IncFIB(S) IncFII(S) IncHI1A IncHI1B(R27)	FDA00004586	SRR5341509	Salmonella	enterica	I 4,[5],12:i:-	Frozen rodents	Pet food
4	1005MLJPX-1	JPXX01.1071		SALM1.0 - 6766.51.11.1.1.6	ST19		No determinants detected	No determinants detected	IncFIB(S) IncFII(S)	FDA00004660	SRR1735320	Salmonella	enterica	I 4,[5],12:i:-	Frozen rodents	Pet food
5	1006NYJAX-1	JAXX01.0001	5-7	SALM1.0 - 6780.1.1.2	ST435		No determinants detected	No determinants detected	IncX1	AM42828	SRR14760433	Salmonella	enterica	Berta	Ground turkey	Poultry
5	1006NYJAX-1	JAXX01.0001		SALM1.0 - 6780.1.1.2.22	ST435		No determinants detected	No determinants detected	IncX1	AM45719	SRR14761742	Salmonella	enterica	Berta	Ground turkey	Poultry
5	1006NYJAX-1	JAXX01.0001		SALM1.0 - 6780.1.1.2.22	ST435		ASSuGen	aac(3)-Via ant(3'')-Ia blaHERA-3 qacE sul1	IncI1-I(gamma),IncX1	2010K-1586	SRR7639114	Salmonella	enterica	Berta	Ground turkey	Poultry
6	1104OHLXN-1	LXNX01.0009	1-4	SALM1.0 - 144.1.1.19.1	ST1549		No determinants detected	No determinants detected	IncI1-I(gamma)	AM49616	SRR14760928	Salmonella	enterica	Altona	Live poultry contact (baby poultry)	Zoonotic
6	1104OHLXN-1	LXNX01.0014		SALM1.0 - 144.1.1.19.1	ST1549		TKan	aph(3')-Ia tet(A)	IncI1-I(gamma) IncI2	2011K-1691	SRR1654333	Salmonella	enterica	Altona	Live poultry contact (baby poultry)	Zoonotic
6	1104OHLXN-1	LXNX01.0009		SALM1.0 - 144.1.1.19.1	ST1549		T	tet(A)	IncI1-I(gamma)	AM48162	SRR14766054	Salmonella	enterica	Altona	Live poultry contact (baby poultry)	Zoonotic
6	1104OHLXN-1	LXNX01.0006		SALM1.0 - 144.1.1.19.1	ST1549		No determinants detected	No determinants detected	Col156 IncI1-I(gamma)	AM47273	SRR14766060	Salmonella	enterica	Altona	Live poultry contact (baby poultry)	Zoonotic
7	1105MIJF6-1	JF6X01.0058	1-5	SALM1.0 - 6757.1.35.1.1	ST15		ASTGenFos	aac(3)-IId ant(3'')-Ia aph(3'')-Ib blaTEM-1B fosA7 tet(A)	Col(pHAD28) IncI1-I(gamma) IncX1	PNUSAS034666	SRR7132622	Salmonella	enterica	Heidelberg	Ground turkey	Poultry
7	1105MIJF6-1	JF6X01.0058		SALM1.0 - 6757.1.35.1.1	ST15		ASFos	aph(3'')-Ib blaTEM-1B fosA7	Col(pHAD28) IncX1	PNUSAS034680	SRR7155969	Salmonella	enterica	Heidelberg	Ground turkey	Poultry
7	1105MIJF6-1	JF6X01.0058		SALM1.0 - 6757.1.35.1.1	ST15		ASTGenFos	aac(3)-IId ant(3'')-Ia aph(3'')-Ib blaTEM-1B fosA7 tet(A)	Col(pHAD28) IncI1-I(gamma) IncX1	2011K-1136	SRR7661247	Salmonella	enterica	Heidelberg	Ground turkey	Poultry
7	1105MIJF6-1	JF6X01.0032		SALM1.0 - 6757.1.35.1.1	ST15		ASTGenFos	aac(3)-IId ant(3'')-Ia blaTEM-1B fosA7 tet(A)	Col(pHAD28) IncI1-I(gamma) IncX1 IncX4	2011K-1137	SRR14761090	Salmonella	enterica	Heidelberg	Ground turkey	Poultry
7	1105MIJF6-1	JF6X01.0058		SALM1.0 - 6757.1.35.1.1	ST15		ASTGenFos	aac(3)-IId ant(3'')-Ia blaTEM-1B fosA7 tet(A)	Col(pHAD28) IncI1-I(gamma) IncX1	2011K-1138	SRR14766743	Salmonella	enterica	Heidelberg	Ground turkey	Poultry
7	1105MIJF6-1	JF6X01.0032		SALM1.0 - 6757.1.35.1.1	ST15		ASTGenFos	aac(3)-IId ant(3'')-Ia blaTEM-1B fosA7 tet(A)	Col(pHAD28) ColE1 IncI1-I(gamma)	AM47776	SRR14766002	Salmonella	enterica	Heidelberg	Ground turkey	Poultry
8	1105VTTEL-1	TELX01.0074	0-5; the same strains as 0906VATEL-1	SALM1.0 - 6796.1.1.1.3	ST471		SSuTGen	aac(3)-VIa ant(3'')-Ia qacE sul1 tet(A)	Col(pHAD28) ColE1 IncI1-I(gamma)	2011K-1280	SRR7661359	Salmonella	enterica	Johannesburg	Live poultry contact (baby poultry)	Zoonotic
8	1105VTTEL-1	TELX01.0074		SALM1.0 - 6796.1.1.1.3.2	ST471		No determinants detected	No determinants detected	Col(pHAD28) ColE1	2011K-1281	SRR7661358	Salmonella	enterica	Johannesburg	Live poultry contact (baby poultry)	Zoonotic
8	1105VTTEL-1	TELX01.0074		SALM1.0 - 6796.1.1.1.3.2	ST471		No determinants detected	No determinants detected	Col(pHAD28) ColE1 ColpVC IncI1-I(gamma)	2011K-1282	SRR7661355	Salmonella	enterica	Johannesburg	Live poultry contact (baby poultry)	Zoonotic
8	1105VTTEL-1	TELX01.0074		SALM1.0 - 6796.1.1.1	ST471		TKan	aph(3')-Ia tet(A)	Col(pHAD28) ColE1 IncI1-I(gamma)	AM47271	SRR14765839	Salmonella	enterica	Johannesburg	Live poultry contact (baby poultry)	Zoonotic
9	1106WAJEG-1	JEGX01.0245	2-3	SALM1.0 - 6774.21.34.1.1	ST11		ASSuTCip(I/R)Nal	aph(3'')-Ib aph(6)-Id blaTEM-1B gyrA(87) sul2 tet(A)	Col(pHAD28) IncFIB(S) IncFII(S) IncX1	AM48448	SRR14760874	Salmonella	enterica	Enteritidis	Sprouts	Vegetable
9	1106WAJEG-1	JEGX01.0245		SALM1.0 - 6774.21.34.1.1	ST11		ASSuCip(I/R)Nal	aph(3'')-Ib aph(6)-Id blaTEM-1B gyrA(87) sul2	Col(pHAD28) IncFIB(S) IncFII(S) IncX1	AM48577	SRR14766001	Salmonella	enterica	Unknown	Sprouts	Vegetable
9	1106WAJEG-1	JEGX01.0245		SALM1.0 - 6774.21.34.1.1	ST11		ASSuTCip(I/R)Nal	aph(3'')-Ib aph(6)-Id blaTEM-1B gyrA(87) sul2 tet(A)	Col(pHAD28) IncFIB(S) IncFII(S) IncX1	AM48576	SRR14766193	Salmonella	enterica	Unknown	Sprouts	Vegetable
10	1204MOJIX-1	JIXX01.0998	0-5	SALM1.0 - 134.2.4.10.1.2	ST316		SSuGenFos	aac(3)-VIa ant(3'')-Ia fosA7 qacE sul1	ColE1 IncI1-I(gamma)	AM51407	SRR14762255	Salmonella	enterica	Montevideo	Live poultry contact (baby poultry)	Zoonotic
10	1204MOJIX-1	JIXX01.1175		SALM1.0 - 134.2.4.10.1	ST316		TFos	fosA7 tet(B)	ColE1 IncI1-I(gamma)	2012AM-0768	SRR14760929	Salmonella	enterica	Montevideo	Live poultry contact (baby poultry)	Zoonotic
10	1204MOJIX-1	JIXX01.0998		SALM1.0 - 134.2.4.10.1	ST316		Fos	fosA7	ColE1	2012K-0613	SRR7746984	Salmonella	enterica	Montevideo	Live poultry contact (baby poultry)	Zoonotic
10	1204MOJIX-1	JIXX01.0998		SALM1.0 - 134.2.4.10.1.2	ST316		Fos	fosA7	ColE1	2012K-0612	SRR7773574	Salmonella	enterica	Montevideo	Live poultry contact (baby poultry)	Zoonotic
10	1204MOJIX-1	JIXX01.1175		SALM1.0 - 134.2.4.10	ST316		TFos	fosA7 tet(B)	ColE1 IncI1-I(gamma)	PNUSAS037879	SRR6929685	Salmonella	enterica	Montevideo	Live poultry contact (baby poultry)	Zoonotic
11	1205SDJFX-1	JFXX01.0722	0	SALM1.0 - 6747.16.3.1.5.6	ST32		No determinants detected	No determinants detected	No determinants detected	2012K-0592	SRR7746982	Salmonella	enterica	Infantis	Live poultry contact	Zoonotic
11	1205SDJFX-1	JFXX01.0722		SALM1.0 - 6747.16.3.1.5.6	ST32		No determinants detected	No determinants detected	No determinants detected	2012K-0591	SRR7746997	Salmonella	enterica	Infantis	Live poultry contact	Zoonotic
11	1205SDJFX-1	JFXX01.0722		SALM1.0 - 6747.16.3.1.5.6	ST32		AAuCxTioFox	blaCMY-2	IncI1-I(gamma)	2012K-0593	SRR7746985	Salmonella	enterica	Infantis	Live poultry contact	Zoonotic
12	1207PAJJP-1	JJPX01.0238	1-3	SALM1.0 - 57.5.3.1.1	ST45		AAuCxTioFoxCip(I/R)	blaCMY-2 qnrB19	Col(pHAD28) IncI1-I(gamma)	AM51387	SRR14766192	Salmonella	enterica	Newport	Tomatoes	Vegetable
12	1207PAJJP-1	JJPX01.0238		SALM1.0 - 57.5.3.1.1	ST45		AAuCxTioFoxCip(I/R)	blaCMY-2 qnrB19	Col(pHAD28) IncI1-I(gamma)	AM51389	SRR14766466	Salmonella	enterica	Newport	Tomatoes	Vegetable
12	1207PAJJP-1	JJPX01.0238		SALM1.0 - 57.5.3.1.1	ST45		AAuCxTioFoxCip(I/R)	blaCMY-2 qnrB19	Col(pHAD28) IncI1-I(gamma)	2012AM-0810	SRR14767207	Salmonella	enterica	Newport	Tomatoes	Vegetable
12	1207PAJJP-1	JJPX01.0238		SALM1.0 - 57.5.3.1.1	ST45		Cip(I/R)	qnrB19	Col(pHAD28)	2012AM-0809	SRR14767205	Salmonella	enterica	Newport	Tomatoes	Vegetable
13	1410MLJPX-2	JPXX01.0286	0-5; the same strain as 1405MLJPX-1	SALM1.0 - 6766.31.1.1	ST19		No determinants detected	No determinants detected	IncFIB(S) IncFII(S)	2014K-0849	SRR14760264	Salmonella	enterica	Typhimurium	Live poultry contact	Zoonotic
13	1410MLJPX-2	JPXX01.0286		SALM1.0 - 6766.31.1.1.1.1	ST19		No determinants detected	No determinants detected	IncFIB(S) IncFII(S)	PNUSAS001508	SRR3233154	Salmonella	enterica	Typhimurium	Live poultry contact	Zoonotic
13	1410MLJPX-2	JPXX01.0286		SALM1.0 - 6766.31.1.1.1.1	ST19		T	tet(A)	ColE1 IncFIB(S) IncFII(S) IncI1-I(gamma)	PNUSAS001509	SRR3233155	Salmonella	enterica	Typhimurium	Live poultry contact	Zoonotic
13	1410MLJPX-2	JPXX01.0286		SALM1.0 - 6766.31.1.1.1	ST19		T	tet(A)	IncFIB(S) IncFII(S) IncI1-I(gamma)	PNUSAS001513	SRR3233160	Salmonella	enterica	Typhimurium	Live poultry contact	Zoonotic
13	1410MLJPX-2	JPXX01.0286		SALM1.0 - 6766.31.1.1.1.1	ST19		T	tet(A)	IncFIB(S) IncFII(S) IncI1-I(gamma)	PNUSAS001512	SRR3233159	Salmonella	enterica	Typhimurium	Live poultry contact	Zoonotic
13	1410MLJPX-2	JPXX01.0286		SALM1.0 - 6766.31.1.1.1.1	ST19		T	tet(A)	IncFIB(S) IncFII(S) IncI1-I(gamma)	PNUSAS001511	SRR3233157	Salmonella	enterica	Typhimurium	Live poultry contact	Zoonotic
13	1410MLJPX-2	JPXX01.0286		SALM1.0 - 6766.31.1.1.1.1	ST19		T	tet(A)	IncFIB(S) IncFII(S) IncI1-I(gamma)	PNUSAS001510	SRR3233158	Salmonella	enterica	Typhimurium	Live poultry contact	Zoonotic
14	1610MLJBP-1	JBPX01.0008	0-6	SALM1.0 - 6772.4.21.265.1.1	ST22		No determinants detected	No determinants detected	No determinants detected	PNUSAS005641	SRR5057217	Salmonella	enterica	Braenderup	Live poultry contact	Zoonotic
14	1610MLJBP-1	JBPX01.0008		SALM1.0 - 6772.4.21.265.1.1	ST22		No determinants detected	No determinants detected	No determinants detected	PNUSAS005810	SRR5066051	Salmonella	enterica	Braenderup	Live poultry contact	Zoonotic
14	1610MLJBP-1	JBPX01.0008		SALM1.0 - 6772.4.21.265	ST22		No determinants detected	No determinants detected	No determinants detected	PNUSAS006018	SRR5110584	Salmonella	enterica	Braenderup	Live poultry contact	Zoonotic
14	1610MLJBP-1	JBPX01.0008		SALM1.0 - 6772.4.21.265.1	ST22		ASTGen	aac(3)-VIa ant(3'')-Ia blaTEM-1B tet(A)	IncI1-I(gamma)	2016K-1059	SRR7661251	Salmonella	enterica	Braenderup	Live poultry contact	Zoonotic
14	1610MLJBP-1	JBPX01.0008		SALM1.0 - 6772.4.21.265.1.1	ST22		No determinants detected	No determinants detected	No determinants detected	2016K-1060	SRR7661259	Salmonella	enterica	Braenderup	Live poultry contact	Zoonotic
14	1610MLJBP-1	JBPX01.0008		SALM1.0 - 6772.4.21.265.1	ST22		AAuCxTioFox	blaCMY-2	IncI1-I(gamma)	2016K-1061	SRR7661254	Salmonella	enterica	Braenderup	Live poultry contact	Zoonotic
14	1610MLJBP-1	JBPX01.0008		SALM1.0 - 6772.4.21.265.1	ST22		No determinants detected	No determinants detected	No determinants detected	PNUSAS007354	SRR5189008	Salmonella	enterica	Braenderup	Live poultry contact	Zoonotic
14	1610MLJBP-1	JBPX01.0008		SALM1.0 - 6772.4.21.265.1	ST22		No determinants detected	No determinants detected	No determinants detected	PNUSAS007355	SRR5189010	Salmonella	enterica	Braenderup	Live poultry contact	Zoonotic
15	1610MLJJP-2	JJPX01.0535	0	SALM1.0 - 57.10.1.1.1.1	ST45		No determinants detected	No determinants detected	No determinants detected	PNUSAS004689	SRR4449982	Salmonella	enterica	Newport	Pork	Meat
15	1610MLJJP-2	JJPX01.0535		SALM1.0 - 57.10.1.1.1.1	ST45		No determinants detected	No determinants detected	No determinants detected	PNUSAS004690	SRR4447208	Salmonella	enterica	Newport	Pork	Meat
15	1610MLJJP-2	JJPX01.0535		SALM1.0 - 57.10.1.1.1.1	ST45		No determinants detected	No determinants detected	No determinants detected	PNUSAS004691	SRR4447207	Salmonella	enterica	Newport	Pork	Meat
15	1610MLJJP-2	JJPX01.0535		SALM1.0 - 57.10.1.1.1.1	ST45		No determinants detected	No determinants detected	No determinants detected	PNUSAS004692	SRR4449981	Salmonella	enterica	Newport	Pork	Meat
15	1610MLJJP-2	JJPX01.0535		SALM1.0 - 57.10.1.1.1.1	ST45		No determinants detected	No determinants detected	No determinants detected	2016K-1011	SRR7661246	Salmonella	enterica	Newport	Pork	Meat
15	1610MLJJP-2	JJPX01.0535		SALM1.0 - 57.10.1.1.1.1	ST45		AAuCxTioFox	blaCMY-2	IncI1-I(gamma)	2016K-1012	SRR7661243	Salmonella	enterica	Newport	Pork	Meat
16	1701MLJRF-1	JRFX01.0018	0-21	SALM1.0 - 6817.1.1.4.1	ST2606		No determinants detected	No determinants detected	No determinants detected	PNUSAS008283	SRR5238319	Salmonella	enterica	Agbeni	Live turtle contact	Zoonotic
16	1701MLJRF-1	JRFX01.0018		SALM1.0 - 6817.1.1.4.2	ST2606		No determinants detected	No determinants detected	No determinants detected	PNUSAS008544	SRR5259941	Salmonella	enterica	Agbeni	Live turtle contact	Zoonotic
16	1701MLJRF-1	JRFX01.0018		SALM1.0 - 6817.1.1.4.1.6	ST2606		No determinants detected	No determinants detected	No determinants detected	PNUSAS008668	SRR5296117	Salmonella	enterica	Agbeni	Live turtle contact	Zoonotic
16	1701MLJRF-1	JRFX01.0018		SALM1.0 - 6817.1.1.4		Locus 25360: non concensus assigned: AB 32, AF 157; one muation a>g. Locus 25361: AB 40, AF 36, 8, 10; 1, 2 and 3 mutations, respectively. Locus 25364 no concensus assigned: AB 79, AF 7, 10; 2 and 4 mutations respectively; 159x coverage	No determinants detected	No determinants detected	No determinants detected	2015AM-2391	SRR7652654	Salmonella	enterica	Agbeni	Live turtle contact	Zoonotic
16	1701MLJRF-1	JRFX01.0018		SALM1.0 - 6817.1.1.4.1	ST2606		No determinants detected	No determinants detected	No determinants detected	PNUSAS001731	SRR3277298	Salmonella	enterica	Agbeni	Live turtle contact	Zoonotic
16	1701MLJRF-1	JRFX01.0018		SALM1.0 - 6817.1.1.4.1	ST2606		No determinants detected	No determinants detected	No determinants detected	PNUSAS003685	SRR4190231	Salmonella	enterica	Agbeni	Live turtle contact	Zoonotic
16	1701MLJRF-1	JRFX01.0018		SALM1.0 - 6817.1.1.4.1	ST2606		No determinants detected	No determinants detected	No determinants detected	PNUSAS008038	SRR5249599	Salmonella	enterica	Agbeni	Live turtle contact	Zoonotic
16	1701MLJRF-1	JRFX01.0018		SALM1.0 - 6817.1.1.4.1	ST2606		No determinants detected	No determinants detected	No determinants detected	2015AM-2166	SRR5934121	Salmonella	enterica	Agbeni	Live turtle contact	Zoonotic
16	1701MLJRF-1	JRFX01.0018		SALM1.0 - 6817.1.1.4.1.14	ST2606		No determinants detected	No determinants detected	No determinants detected	PNUSAS009754	SRR5387080	Salmonella	enterica	Agbeni	Live turtle contact	Zoonotic
16	1701MLJRF-1	JRFX01.0018		SALM1.0 - 6817.1.1.4.1.14	ST2606		No determinants detected	No determinants detected	No determinants detected	PNUSAS008827	SRR5336169	Salmonella	enterica	Agbeni	Live turtle contact	Zoonotic
16	1701MLJRF-1	JRFX01.0018		SALM1.0 - 6817.1.1.4.1.14	ST2606		AAuCxTioFox	blaCMY-2	IncI1-I(gamma)	PNUSAS010116	SRR5459641	Salmonella	enterica	Agbeni	Live turtle contact	Zoonotic
16	1701MLJRF-1	JRFX01.0018		SALM1.0 - 6817.1.1.4.1	ST2606		No determinants detected	No determinants detected	No determinants detected	2016AM-2267	SRR10907167	Salmonella	enterica	Agbeni	Live turtle contact	Zoonotic
16	1701MLJRF-1	JRFX01.0018		SALM1.0 - 6817.1.1.4.1	ST2606		No determinants detected	No determinants detected	No determinants detected	PNUSAS007821	SRR5227891	Salmonella	enterica	Agbeni	Live turtle contact	Zoonotic
16	1701MLJRF-1	JRFX01.0018		SALM1.0 - 6817.1.1.6	ST2606		No determinants detected	No determinants detected	No determinants detected	PNUSAS007822	SRR5221524	Salmonella	enterica	Agbeni	Live turtle contact	Zoonotic
16	1701MLJRF-1	JRFX01.0018		SALM1.0 - 6817.1.1.4	ST2606		No determinants detected	No determinants detected	No determinants detected	PNUSAS007823	SRR5221532	Salmonella	enterica	Agbeni	Live turtle contact	Zoonotic
16	1701MLJRF-1	JRFX01.0018		SALM1.0 - 6817.1.1.4.1.14	ST2606		No determinants detected	No determinants detected	No determinants detected	PNUSAS005670	SRR5063035	Salmonella	enterica	Agbeni	Live turtle contact	Zoonotic
16	1701MLJRF-1	JRFX01.0018		SALM1.0 - 6817.1.1.4.1.14	ST2606		No determinants detected	No determinants detected	No determinants detected	PNUSAS011088	SRR5454386	Salmonella	enterica	Agbeni	Live turtle contact	Zoonotic
16	1701MLJRF-1	JRFX01.0018		SALM1.0 - 6817.1.1.4.1	ST2606		No determinants detected	No determinants detected	No determinants detected	PNUSAS017786	SRR5868549	Salmonella	enterica	Agbeni	Live turtle contact	Zoonotic
16	1701MLJRF-1	JRFX01.0018		SALM1.0 - 6817.1.1.4.1.11	ST2606		No determinants detected	No determinants detected	No determinants detected	PNUSAS007245	SRR5188996	Salmonella	enterica	Agbeni	Live turtle contact	Zoonotic
16	1701MLJRF-1	JRFX01.0018		SALM1.0 - 6817.1.1.4.1	ST2606		No determinants detected	No determinants detected	No determinants detected	PNUSAS009951	SRR5364264	Salmonella	enterica	Agbeni	Live turtle contact	Zoonotic
16	1701MLJRF-1	JRFX01.0018		SALM1.0 - 6817.1.1.4.1	ST2606		No determinants detected	No determinants detected	No determinants detected	PNUSAS003383	SRR4040230	Salmonella	enterica	Agbeni	Live turtle contact	Zoonotic
16	1701MLJRF-1	JRFX01.0018		SALM1.0 - 6817.1.1.4.1	ST2606		AAuCxTioFox	blaCMY-2	Col8282 IncI1-I(gamma)	PNUSAS004120	SRR4416105	Salmonella	enterica	Agbeni	Live turtle contact	Zoonotic
16	1701MLJRF-1	JRFX01.0018		SALM1.0 - 6817.1.1.4.1.28	ST2606		No determinants detected	No determinants detected	No determinants detected	PNUSAS006214	SRR5184276	Salmonella	enterica	Agbeni	Live turtle contact	Zoonotic
16	1701MLJRF-1	JRFX01.0018		SALM1.0 - 6817.1.1.4.1	ST2606		No determinants detected	No determinants detected	No determinants detected	PNUSAS006845	SRR5221599	Salmonella	enterica	Agbeni	Live turtle contact	Zoonotic
	AMR variation without variation in plasmid profiles (2 outbreaks)

## Sheet: 3. Plasmid variation 28
	PulseNetClusterCode	PFGE-XbaI-pattern	Allele range	Allele_code	MLST_ST	MLST comments	PredictiveResistancePattern (NARST)	ResistanceGenesDetected (NARST)	PlasmidsDetected (NARST)	WGS ID	SRR_id	FinalGenusName	FinalSpeciesName	FinalSerotypeName	Exact vehicle	IFSAC Vehicle category
1	0611ILJJP-1c	JJPX01.0014	15*	SALM1.0 - 57.1.1*	ST45		ACSSuTAuCxTioFox	aph(3'')-Ib aph(6)-Id blaCMY-2 floR sul2 tet(A)	IncC	AM30216	SRR14760877	Salmonella	enterica	Newport	Queso fresco-type cheeses	Dairy
1	0611ILJJP-1c	JJPX01.0014		SALM1.0 - 57.1.1.1*	ST45		ACSSuTAuCxTioFox	aph(3'')-Ib aph(6)-Id blaCMY-2 floR sul2 tet(A)	Col(pHAD28) IncC	AM30270	SRR14760410	Salmonella	enterica	Newport	Queso fresco-type cheeses	Dairy
2	0804MLTEN-1c	TENX01.0023	0-2	SALM1.0 - 6786.1.4.84.1.1	ST309		SSuTGen	aac(3)-VIa ant(3'')-Ia qacE sul1 tet(A)	IncI1-I(gamma)	08-0478	SRR14760741	Salmonella	enterica	Kiambu	Live poultry contact (baby poultry)	Zoonotic
2	0804MLTEN-1c	TENX01.0023		SALM1.0 - 6786.1.4.84.1.1	ST309		No determinants detected	No determinants detected	No determinants detected	08-0480	SRR14760131	Salmonella	enterica	Kiambu	Live poultry contact (baby poultry)	Zoonotic
2	0804MLTEN-1c	TENX01.0022		SALM1.0 - 6786.1.4.84.1	ST309		T	tet(B)	IncI1-I(gamma)	08-0479	SRR1614849	Salmonella	enterica	Kiambu	Live poultry contact (baby poultry)	Zoonotic
3	0808MNTDK-1c	TDKX01.0001	1-2	SALM1.0 - 6771.1.1.2.2	ST33		AST	aph(3'')-Ib aph(6)-Id blaTEM-1C tet(A)	Col(pHAD28) Col156 Col440II ColE1 ColpVC	AM35162	SRR14760179	Salmonella	enterica	Hadar	Turkey	Poultry
3	0808MNTDK-1c	TDKX01.0001		SALM1.0 - 6771.1.1.2.2	ST33		AST	aph(3'')-Ib aph(6)-Id blaTEM-1C tet(A)	Col(pHAD28) Col156 Col440II ColE1 ColpVC	AM34968	SRR14766052	Salmonella	enterica	Hadar	Turkey	Poultry
3	0808MNTDK-1c	TDKX01.0001		SALM1.0 - 6771.1.1.2.2	ST33		ST	aph(3'')-Ib aph(6)-Id tet(A)	Col156 ColE1 ColpVC	AM38163	SRR14766140	Salmonella	enterica	Hadar	Turkey	Poultry
4	0809MLJPX-1c	JPXX01.0642	10-22*	SALM1.0 - 6766.51.3*	ST19		No determinants detected	No determinants detected	IncFIB(S) IncFII(S)	AM38379	SRR14760162	Salmonella	enterica	I 4,[5],12:i:-	Breaded stuffed chicken	Poultry
4	0809MLJPX-1c	JPXX01.0642		SALM1.0 - 6766.51.3*	ST19		No determinants detected	No determinants detected	ColE1 IncFIB(S) IncFII(S)	AM37438	SRR14761093	Salmonella	enterica	I 4,[5],12:i:-	Breaded stuffed chicken	Poultry
4	0809MLJPX-1c	JPXX01.0642		SALM1.0 - 6766.51.3.12*	ST19		No determinants detected	No determinants detected	IncFIB(S) IncFII(S)	PNUSAS060135	SRR8157357	Salmonella	enterica	I 4,[5],12:i:-	Breaded stuffed chicken	Poultry
5	0906VATEL-1	TELX01.0074	0-1; the same strains as 1105VTTEL-1	SALM1.0 - 6796.1.1.1.1.1	ST471		No determinants detected	No determinants detected	ColE1,Col(pHAD28)	2009k0820	SRR7639317	Salmonella	enterica	Johannesburg	Live poultry contact (baby poultry)	Zoonotic
5	0906VATEL-1	TELX01.0074		SALM1.0 - 6796.1.1.1.1.1	ST471		No determinants detected	No determinants detected	Col(pHAD28) ColE1	2009K0818	SRR7639303	Salmonella	enterica	Johannesburg	Live poultry contact (baby poultry)	Zoonotic
5	0906VATEL-1	TELX01.0074		SALM1.0 - 6796.1.1.1.1	ST471		No determinants detected	No determinants detected	IncI1-I(gamma) ColE1 Col(pHAD28)	2009k0819	SRR7639275	Salmonella	enterica	Johannesburg	Live poultry contact (baby poultry)	Zoonotic
6	1005MLJPX-1	JPXX01.1071	0-10 (6 isolates 0-4); the same strain as in 1111IAJPX-1	SALM1.0 - 6766.51.11.1.1	ST19		ATAuCxTioFox	blaCMY-2 tet(B)	IncFIA(HI1) IncFIB(S) IncFII(S) IncHI1A IncHI1B(R27) IncI1-I(gamma) IncI2(delta)	2010K-1074	SRR14760404	Salmonella	enterica	Typhimurium var. 5-	Frozen rodents	Pet food
6	1005MLJPX-1	JPXX01.1071		SALM1.0 - 6766.51.11	ST19		T	tet(B)	IncFIA(HI1) IncFIB(S) IncFII(S) IncHI1A IncHI1B(R27)	2010K-1056	SRR14761627	Salmonella	enterica	Unknown	Frozen rodents	Pet food
6	1005MLJPX-1	JPXX01.1071		SALM1.0 - 6766.51.11.1.1	ST19		T	tet(B)	IncFIA(HI1) IncFIB(S) IncFII(S) IncHI1A IncHI1B(R27)	AM45190	SRR14760881	Salmonella	enterica	I 4,[5],12:i:-	Frozen rodents	Pet food
6	1005MLJPX-1	JPXX01.1071		SALM1.0 - 6766.51.11.1.1.3	ST19		T	tet(B)	IncFIA(HI1) IncFIB(S) IncFII(S) IncHI1A IncHI1B(R27)	2010K-1151	SRR5341509	Salmonella	enterica	I 4,[5],12:i:-	Frozen rodents	Pet food
6	1005MLJPX-1	JPXX01.1071		SALM1.0 - 6766.51.11.1.1	ST19		T	tet(B)	IncFIA(HI1) IncFIB(S) IncFII(S) IncHI1A IncHI1B(R27)	PNUSAS021084	SRR5956141	Salmonella	enterica	I 4,[5],12:i:-	Frozen rodents	Pet food
6	1005MLJPX-1	JPXX01.1071		SALM1.0 - 6766.51.11.1.1.3	ST19		T	tet(B)	IncFIA(HI1) IncFIB(S) IncFII(S) IncHI1A IncHI1B(R27)	FDA00004586	SRR5341509	Salmonella	enterica	I 4,[5],12:i:-	Frozen rodents	Pet food
6	1005MLJPX-1	JPXX01.1071		SALM1.0 - 6766.51.11.1.1.6	ST19		No determinants detected	No determinants detected	IncFIB(S) IncFII(S)	FDA00004660	SRR1735320	Salmonella	enterica	I 4,[5],12:i:-	Frozen rodents	Pet food
7	1005NYCJM6-1	JM6X01.0240	2-8 (2 isolates 2 alleles); the same strain as 0907MLJM6-1	SALM1.0 - 6778.3.34.1	ST96		No determinants detected	No determinants detected	Col(pHAD28) IncFIB(pHCM2)	AM44607	SRR14761792	Salmonella	enterica	Schwarzengrund	Live poultry contact	Zoonotic
7	1005NYCJM6-1	JM6X01.0240		SALM1.0 - 6778.3.34.1.4	ST96		No determinants detected	No determinants detected	Col(pHAD28) Col440I	AM44616	SRR14760740	Salmonella	enterica	Schwarzengrund	Live poultry contact	Zoonotic
7	1005NYCJM6-1	JM6X01.0240		SALM1.0 - 6778.3.34.1	ST96		No determinants detected	No determinants detected	Col(pHAD28) IncFIB(pHCM2) IncI2(delta)	AM44619	SRR14760911	Salmonella	enterica	Schwarzengrund	Live poultry contact	Zoonotic
7	1005NYCJM6-1	JM6X01.0240		SALM1.0 - 6778.3.34.1.4	ST96		No determinants detected	No determinants detected	Col(pHAD28) IncI2(delta)	AM44627	SRR14761670	Salmonella	enterica	Schwarzengrund	Live poultry contact	Zoonotic
8	1006NYJAX-1	JAXX01.0001	5-7	SALM1.0 - 6780.1.1.2	ST435		No determinants detected	No determinants detected	IncX1	AM42828	SRR14760433	Salmonella	enterica	Berta	Ground turkey	Poultry
8	1006NYJAX-1	JAXX01.0001		SALM1.0 - 6780.1.1.2.22	ST435		No determinants detected	No determinants detected	IncX1	AM45719	SRR14761742	Salmonella	enterica	Berta	Ground turkey	Poultry
8	1006NYJAX-1	JAXX01.0001		SALM1.0 - 6780.1.1.2.22	ST435		ASSuGen	aac(3)-Via ant(3'')-Ia blaHERA-3 qacE sul1	IncI1-I(gamma),IncX1	2010K-1586	SRR7639114	Salmonella	enterica	Berta	Ground turkey	Poultry
9	1104OHLXN-1	LXNX01.0009	1-4	SALM1.0 - 144.1.1.19.1	ST1549		No determinants detected	No determinants detected	IncI1-I(gamma)	AM49616	SRR14760928	Salmonella	enterica	Altona	Live poultry contact (baby poultry)	Zoonotic
9	1104OHLXN-1	LXNX01.0014		SALM1.0 - 144.1.1.19.1	ST1549		TKan	aph(3')-Ia tet(A)	IncI1-I(gamma) IncI2	2011K-1691	SRR1654333	Salmonella	enterica	Altona	Live poultry contact (baby poultry)	Zoonotic
9	1104OHLXN-1	LXNX01.0009		SALM1.0 - 144.1.1.19.1	ST1549		T	tet(A)	IncI1-I(gamma)	AM48162	SRR14766054	Salmonella	enterica	Altona	Live poultry contact (baby poultry)	Zoonotic
9	1104OHLXN-1	LXNX01.0006		SALM1.0 - 144.1.1.19.1	ST1549		No determinants detected	No determinants detected	Col156 IncI1-I(gamma)	AM47273	SRR14766060	Salmonella	enterica	Altona	Live poultry contact (baby poultry)	Zoonotic
10	1104ORJIX-1	JIXX01.0049	2; the same strain as 1003MLJIX-1	SALM1.0 - 6751.1.1.49.2	ST4		T	tet(B)	Col(pHAD28) ColpVC IncHI2 IncHI2A	AM47258	SRR16387331	Salmonella	enterica	Montevideo	Live poultry contact (baby poultry)	Zoonotic
10	1104ORJIX-1	JIXX01.0049		SALM1.0 - 6751.1.1.49.2	ST4		T	tet(B)	Col(pHAD28) IncHI2 IncHI2A	AM49851	SRR14760743	Salmonella	enterica	Montevideo	Live poultry contact (baby poultry)	Zoonotic
11	1105MIJF6-1	JF6X01.0058	1-5	SALM1.0 - 6757.1.35.1.1	ST15		ASTGenFos	aac(3)-IId ant(3'')-Ia aph(3'')-Ib blaTEM-1B fosA7 tet(A)	Col(pHAD28) IncI1-I(gamma) IncX1	PNUSAS034666	SRR7132622	Salmonella	enterica	Heidelberg	Ground turkey	Poultry
11	1105MIJF6-1	JF6X01.0058		SALM1.0 - 6757.1.35.1.1	ST15		ASFos	aph(3'')-Ib blaTEM-1B fosA7	Col(pHAD28) IncX1	PNUSAS034680	SRR7155969	Salmonella	enterica	Heidelberg	Ground turkey	Poultry
11	1105MIJF6-1	JF6X01.0058		SALM1.0 - 6757.1.35.1.1	ST15		ASTGenFos	aac(3)-IId ant(3'')-Ia aph(3'')-Ib blaTEM-1B fosA7 tet(A)	Col(pHAD28) IncI1-I(gamma) IncX1	2011K-1136	SRR7661247	Salmonella	enterica	Heidelberg	Ground turkey	Poultry
11	1105MIJF6-1	JF6X01.0032		SALM1.0 - 6757.1.35.1.1	ST15		ASTGenFos	aac(3)-IId ant(3'')-Ia blaTEM-1B fosA7 tet(A)	Col(pHAD28) IncI1-I(gamma) IncX1 IncX4	2011K-1137	SRR14761090	Salmonella	enterica	Heidelberg	Ground turkey	Poultry
11	1105MIJF6-1	JF6X01.0058		SALM1.0 - 6757.1.35.1.1	ST15		ASTGenFos	aac(3)-IId ant(3'')-Ia blaTEM-1B fosA7 tet(A)	Col(pHAD28) IncI1-I(gamma) IncX1	2011K-1138	SRR14766743	Salmonella	enterica	Heidelberg	Ground turkey	Poultry
11	1105MIJF6-1	JF6X01.0032		SALM1.0 - 6757.1.35.1.1	ST15		ASTGenFos	aac(3)-IId ant(3'')-Ia blaTEM-1B fosA7 tet(A)	Col(pHAD28) ColE1 IncI1-I(gamma)	AM47776	SRR14766002	Salmonella	enterica	Heidelberg	Ground turkey	Poultry
12	1105VTTEL-1	TELX01.0074	0-5; the same strains as 0906VATEL-1	SALM1.0 - 6796.1.1.1.3	ST471		SSuTGen	aac(3)-VIa ant(3'')-Ia qacE sul1 tet(A)	Col(pHAD28) ColE1 IncI1-I(gamma)	2011K-1280	SRR7661359	Salmonella	enterica	Johannesburg	Live poultry contact (baby poultry)	Zoonotic
12	1105VTTEL-1	TELX01.0074		SALM1.0 - 6796.1.1.1.3.2	ST471		No determinants detected	No determinants detected	Col(pHAD28) ColE1	2011K-1281	SRR7661358	Salmonella	enterica	Johannesburg	Live poultry contact (baby poultry)	Zoonotic
12	1105VTTEL-1	TELX01.0074		SALM1.0 - 6796.1.1.1.3.2	ST471		No determinants detected	No determinants detected	Col(pHAD28) ColE1 ColpVC IncI1-I(gamma)	2011K-1282	SRR7661355	Salmonella	enterica	Johannesburg	Live poultry contact (baby poultry)	Zoonotic
12	1105VTTEL-1	TELX01.0074		SALM1.0 - 6796.1.1.1	ST471		TKan	aph(3')-Ia tet(A)	Col(pHAD28) ColE1 IncI1-I(gamma)	AM47271	SRR14765839	Salmonella	enterica	Johannesburg	Live poultry contact (baby poultry)	Zoonotic
13	1109NYJEG-2	JEGX01.0008	0-2	SALM1.0 - 6743.21.1.1.1.2	ST11		No determinants detected	No determinants detected	IncFIB(S) IncFII(S) (89x)	MDA113267	SRR2671587	Salmonella	enterica	Enteritidis	Turkish Pinenuts	Nuts
13	1109NYJEG-2	JEGX01.0008		SALM1.0 - 6743.21.1.1.1.2	ST11		No determinants detected	No determinants detected	IncFIB(S) IncFII(S) (60x)	MDA113268	SRR2671588	Salmonella	enterica	Enteritidis	Turkish Pinenuts	Nuts
13	1109NYJEG-2	JEGX01.0008		SALM1.0 - 6743.21.1.1.1.2	ST11		No determinants detected	No determinants detected	IncFIB(S) IncFII(S) (79x)	MDA113269	SRR2671568	Salmonella	enterica	Enteritidis	Turkish Pinenuts	Nuts
13	1109NYJEG-2	JEGX01.0008		SALM1.0 - 6743.21.1.1.1	ST11		No determinants detected	No determinants detected	IncFIB(S) IncFII(S) pSL483 (109x)	2011K-1666	SRR7661250	Salmonella	enterica	Enteritidis	Turkish Pinenuts	Nuts
13	1109NYJEG-2	JEGX01.0008		SALM1.0 - 6743.21.1.1.1.2	ST11		No determinants detected	No determinants detected	No determinants detected (52x)	2011K-1667	SRR1379755	Salmonella	enterica	Enteritidis	Turkish Pinenuts	Nuts
13	1109NYJEG-2	JEGX01.0008		SALM1.0 - 6743.21.1.1.1.2	ST11		No determinants detected	No determinants detected	IncFIB(S) IncFII(S) (96x)	2011K-1668	SRR7661103	Salmonella	enterica	Enteritidis	Turkish Pinenuts	Nuts
13	1109NYJEG-2	JEGX01.0008		SALM1.0 - 6743.21.1.1.1.2	ST11		No determinants detected	No determinants detected	IncFIB(S) IncFII(S) (36x)	AM49592	SRR14766127	Salmonella	enterica	Enteritidis	Turkish Pinenuts	Nuts
14	1111IAJPX-1	JPXX01.1071	4-14 (2 isolates 0-4, 4 isolates 0-9); the same strain as in 1005MLJPX-1	SALM1.0 - 6766.51.11.1	ST19		T	tet(B)	IncFIB(S) IncFII(S) IncHI1A IncHI1B(R27) IncI2	2011K-1831	SRR7746908	Salmonella	enterica	I 4,[5],12:i:-	Live rodent contact	Zoonotic
14	1111IAJPX-1	JPXX01.1071		SALM1.0 - 6766.51.11.1.1.6	ST19		T	tet(B)	IncFIA(HI1) IncFIB(S) IncFII(S) IncHI1A IncHI1B(R27) IncI1-I(gamma)	FDA00004803	SRR1623044	Salmonella	enterica	I 4,[5],12:i:-	Live rodent contact	Zoonotic
14	1111IAJPX-1	JPXX01.1071		SALM1.0 - 6766.51.11	ST19		T	tet(B)	IncFIA(HI1) IncFIB(S) IncFII(S) IncHI1A IncHI1B(R27)	2011K-1886	SRR7691737	Salmonella	enterica	I 4,[5],12:i:-	Live rodent contact	Zoonotic
14	1111IAJPX-1	JPXX01.1071		SALM1.0 - 6766.51.11.1.1	ST19		T	tet(B)	IncFIA(HI1) IncFIB(S) IncFII(S) IncHI1A IncHI1B(R27)	2011K-1793	SRR7661181	Salmonella	enterica	I 4,[5],12:i:-	Live rodent contact	Zoonotic
14	1111IAJPX-1	JPXX01.1071		SALM1.0 - 6766.51.11.1	ST19		T	tet(B)	IncFIA(HI1) IncFIB(S) IncFII(S) IncHI1A IncHI1B(R27)	AM49958	SRR14760140	Salmonella	enterica	I 4,[5],12:nonmotile	Live rodent contact	Zoonotic
15	1204MLTDK-1	TDKX01.0100	0-5	SALM1.0 - 6771.1.1.5.1	ST33		ST	aph(3'')-Ib aph(6)-Id tet(A)	ColE1	2012K-0616	SRR14760863	Salmonella	enterica	Hadar	Live poultry contact (baby poultry)	Zoonotic
15	1204MLTDK-1	TDKX01.0100		SALM1.0 - 6771.1.1.5.1.1	ST33		ST	aph(3'')-Ib aph(6)-Id tet(A)	No determinants detected	AM51441	SRR14760424	Salmonella	enterica	Hadar	Live poultry contact (baby poultry)	Zoonotic
15	1204MLTDK-1	TDKX01.0100		SALM1.0 - 6771.1.1.5.1	ST33		ST	aph(3'')-Ib aph(6)-Id tet(A)	No determinants detected	AM51445	SRR14760922	Salmonella	enterica	Hadar	Live poultry contact (baby poultry)	Zoonotic
15	1204MLTDK-1	TDKX01.0100		SALM1.0 - 6771.1.1.5.1.1	ST33		ST	aph(3'')-Ib aph(6)-Id tet(A)	pKPC-CAV1320	2012K-0618	SRR14760215	Salmonella	enterica	Hadar	Live poultry contact (baby poultry)	Zoonotic
15	1204MLTDK-1	TDKX01.0100		SALM1.0 - 6771.1.1.5.1.5	ST33		ST	aph(3'')-Ib aph(6)-Id tet(A) tet(B)	ColE1 IncI1-I(gamma)	PNUSAS020062	SRR5948533	Salmonella	enterica	Hadar	Live poultry contact (baby poultry)	Zoonotic
15	1204MLTDK-1	TDKX01.0100		SALM1.0 - 6771.1.1.5.1.5	ST33		ST	aph(3'')-Ib aph(6)-Id tet(A)	ColE1	PNUSAS019960	SRR5908526	Salmonella	enterica	Hadar	Live poultry contact (baby poultry)	Zoonotic
16	1204MOJIX-1	JIXX01.0998	0-5	SALM1.0 - 134.2.4.10.1.2	ST316		SSuGenFos	aac(3)-VIa ant(3'')-Ia fosA7 qacE sul1	ColE1 IncI1-I(gamma)	AM51407	SRR14762255	Salmonella	enterica	Montevideo	Live poultry contact	Zoonotic
16	1204MOJIX-1	JIXX01.1175		SALM1.0 - 134.2.4.10.1	ST316		TFos	fosA7 tet(B)	ColE1 IncI1-I(gamma)	2012AM-0768	SRR14760929	Salmonella	enterica	Montevideo	Live poultry contact	Zoonotic
16	1204MOJIX-1	JIXX01.0998		SALM1.0 - 134.2.4.10.1	ST316		Fos	fosA7	ColE1	2012K-0613	SRR7746984	Salmonella	enterica	Montevideo	Live poultry contact	Zoonotic
16	1204MOJIX-1	JIXX01.0998		SALM1.0 - 134.2.4.10.1.2	ST316		Fos	fosA7	ColE1	2012K-0612	SRR7773574	Salmonella	enterica	Montevideo	Live poultry contact	Zoonotic
16	1204MOJIX-1	JIXX01.1175		SALM1.0 - 134.2.4.10	ST316		TFos	fosA7 tet(B)	ColE1 IncI1-I(gamma)	PNUSAS037879	SRR6929685	Salmonella	enterica	Montevideo	Live poultry contact	Zoonotic
17	1205SDJFX-1	JFXX01.0722	0	SALM1.0 - 6747.16.3.1.5.6	ST32		No determinants detected	No determinants detected	No determinants detected	2012K-0592	SRR7746982	Salmonella	enterica	Infantis	Live poultry contact	Zoonotic
17	1205SDJFX-1	JFXX01.0722		SALM1.0 - 6747.16.3.1.5.6	ST32		No determinants detected	No determinants detected	No determinants detected	2012K-0591	SRR7746997	Salmonella	enterica	Infantis	Live poultry contact	Zoonotic
17	1205SDJFX-1	JFXX01.0722		SALM1.0 - 6747.16.3.1.5.6	ST32		AAuCxTioFox	blaCMY-2	IncI1-I(gamma)	2012K-0593	SRR7746985	Salmonella	enterica	Infantis	Live poultry contact	Zoonotic
18	1207PAJJP-1	JJPX01.0238	1-3	SALM1.0 - 57.5.3.1.1	ST45		AAuCxTioFoxCip(I/R)	blaCMY-2 qnrB19	Col(pHAD28) IncI1-I(gamma)	AM51387	SRR14766192	Salmonella	enterica	Newport	Tomatoes	Vegetable
18	1207PAJJP-1	JJPX01.0238		SALM1.0 - 57.5.3.1.1	ST45		AAuCxTioFoxCip(I/R)	blaCMY-2 qnrB19	Col(pHAD28) IncI1-I(gamma)	AM51389	SRR14766466	Salmonella	enterica	Newport	Tomatoes	Vegetable
18	1207PAJJP-1	JJPX01.0238		SALM1.0 - 57.5.3.1.1	ST45		AAuCxTioFoxCip(I/R)	blaCMY-2 qnrB19	Col(pHAD28) IncI1-I(gamma)	2012AM-0810	SRR14767207	Salmonella	enterica	Newport	Tomatoes	Vegetable
18	1207PAJJP-1	JJPX01.0238		SALM1.0 - 57.5.3.1.1	ST45		Cip(I/R)	qnrB19	Col(pHAD28)	2012AM-0809	SRR14767205	Salmonella	enterica	Newport	Tomatoes	Vegetable
19	1209MAJPX-1		0-2	SALM1.0 - 6766.1.7.17.1	ST19		No determinants detected	No determinants detected	IncFIB(S) IncFII(S)	2012AM-1075	SRR14804781	Salmonella	enterica	Typhimurium	Live turtle contact	Zoonotic
19	1209MAJPX-1			SALM1.0 - 6766.1.7.17.1	ST19		No determinants detected	No determinants detected	IncFIB(S) IncFII(S)	2012AM-1342	SRR14805719	Salmonella	enterica	Typhimurium	Live turtle contact	Zoonotic
19	1209MAJPX-1	JPXX01.1048		SALM1.0 - 6766.1.7.17.1.2	ST19		No determinants detected	No determinants detected	IncFIB(S) IncFII(S)	2012K-1390	SRR14760856	Salmonella	enterica	Typhimurium	Live turtle contact	Zoonotic
19	1209MAJPX-1			SALM1.0 - 6766.1.7.17.1.2	ST19		No determinants detected	No determinants detected	IncFIB(S) IncFII(S)	2012AM-0493	SRR14806786	Salmonella	enterica	Typhimurium	Live turtle contact	Zoonotic
19	1209MAJPX-1			SALM1.0 - 6766.1.7.17.1	ST19		No determinants detected	No determinants detected	IncFIB(S) IncFII(S)	2012AM-1573	SRR14804245	Salmonella	enterica	Typhimurium	Live turtle contact	Zoonotic
19	1209MAJPX-1	JPXX01.1048		SALM1.0 - 6766.1.7.17.1.2	ST19		No determinants detected	No determinants detected	IncFIB(S) IncFII(S) IncI1-I(gamma)	2012K-1389	SRR16387323	Salmonella	enterica	Typhimurium	Live turtle contact	Zoonotic
20	1410MLJPX-2	JPXX01.0286	0-5; the same strain as 1405MLJPX-1	SALM1.0 - 6766.31.1.1	ST19		No determinants detected	No determinants detected	IncFIB(S) IncFII(S)	2014K-0849	SRR14760264	Salmonella	enterica	Typhimurium	Live poultry contact	Zoonotic
20	1410MLJPX-2	JPXX01.0286		SALM1.0 - 6766.31.1.1.1.1	ST19		No determinants detected	No determinants detected	IncFIB(S) IncFII(S)	PNUSAS001508	SRR3233154	Salmonella	enterica	Typhimurium	Live poultry contact	Zoonotic
20	1410MLJPX-2	JPXX01.0286		SALM1.0 - 6766.31.1.1.1.1	ST19		T	tet(A)	ColE1 IncFIB(S) IncFII(S) IncI1-I(gamma)	PNUSAS001509	SRR3233155	Salmonella	enterica	Typhimurium	Live poultry contact	Zoonotic
20	1410MLJPX-2	JPXX01.0286		SALM1.0 - 6766.31.1.1.1	ST19		T	tet(A)	IncFIB(S) IncFII(S) IncI1-I(gamma)	PNUSAS001513	SRR3233160	Salmonella	enterica	Typhimurium	Live poultry contact	Zoonotic
20	1410MLJPX-2	JPXX01.0286		SALM1.0 - 6766.31.1.1.1.1	ST19		T	tet(A)	IncFIB(S) IncFII(S) IncI1-I(gamma)	PNUSAS001512	SRR3233159	Salmonella	enterica	Typhimurium	Live poultry contact	Zoonotic
20	1410MLJPX-2	JPXX01.0286		SALM1.0 - 6766.31.1.1.1.1	ST19		T	tet(A)	IncFIB(S) IncFII(S) IncI1-I(gamma)	PNUSAS001511	SRR3233157	Salmonella	enterica	Typhimurium	Live poultry contact	Zoonotic
20	1410MLJPX-2	JPXX01.0286		SALM1.0 - 6766.31.1.1.1.1	ST19		T	tet(A)	IncFIB(S) IncFII(S) IncI1-I(gamma)	PNUSAS001510	SRR3233158	Salmonella	enterica	Typhimurium	Live poultry contact	Zoonotic
21	1410MNJEG-1	JEGX01.0004	0	SALM1.0 - 6743.2.4x	ST11		No determinants detected	No determinants detected	IncFIB(S) IncFII(S) (62x)	2014AM-2431	SRR14766475	Salmonella	enterica	Enteritidis	Breaded stuffed chicken	Poultry
21	1410MNJEG-1	JEGX01.0004		SALM1.0 - 6743.2.4x	ST11		No determinants detected	No determinants detected	No determinants detected (107x)	MDH-2014-00967	SRR1576829	Salmonella	enterica	Enteritidis	Breaded stuffed chicken	Poultry
21	1410MNJEG-1	JEGX01.0004		SALM1.0 - 6743.2.4x	ST11		No determinants detected	No determinants detected	IncFIB(S) IncFII(S) (83x)	MDH-2014-00972	SRR1598964	Salmonella	enterica	Enteritidis	Breaded stuffed chicken	Poultry
21	1410MNJEG-1	JEGX01.0004		SALM1.0 - 6743.2.4x	ST11		No determinants detected	No determinants detected	IncFIB(S) IncFII(S) (163x)	MDH-2014-00975	SRR1598969	Salmonella	enterica	Enteritidis	Breaded stuffed chicken	Poultry
21	1410MNJEG-1	JEGX01.0004		SALM1.0 - 6743.2.4x	ST11		No determinants detected	No determinants detected	IncFIB(S) IncFII(S) (130x)	MDH-2014-00979	SRR1633503	Salmonella	enterica	Enteritidis	Breaded stuffed chicken	Poultry
22	1504MLTDK-1	TDKX01.0049	0-4	SALM1.0 - 6771.1.5.1.1	ST33		No determinants detected	No determinants detected	Col(pHAD28) ColpVC IncX1	2015AM-1146	SRR5715004	Salmonella	enterica	Hadar	Live poultry contact	Zoonotic
22	1504MLTDK-1	TDKX01.0049		SALM1.0 - 6771.1.5.1.1	ST33		No determinants detected	No determinants detected	Col(pHAD28) Col8282 ColpVC IncX1	2015K-0475	SRR7661095	Salmonella	enterica	Hadar	Live poultry contact	Zoonotic
22	1504MLTDK-1	TDKX01.0049		SALM1.0 - 6771.1.5.1.1	ST33		No determinants detected	No determinants detected	Col(pHAD28) ColpVC IncX1	2015AM-0377	SRR5725225	Salmonella	enterica	Hadar	Live poultry contact	Zoonotic
22	1504MLTDK-1	TDKX01.0049		SALM1.0 - 6771.1.5.1.1.1	ST33		No determinants detected	No determinants detected	Col(pHAD28) ColpVC IncX1	2015AM-1079	SRR5934102	Salmonella	enterica	Hadar	Live poultry contact	Zoonotic
22	1504MLTDK-1	TDKX01.0049		SALM1.0 - 6771.1.5.1.1	ST33		No determinants detected	No determinants detected	Col(pHAD28) ColpVC IncX1	PNUSAS002281	SRR3632936	Salmonella	enterica	Hadar	Live poultry contact	Zoonotic
22	1504MLTDK-1	TDKX01.0049		SALM1.0 - 6771.1.5.1.1.4	ST33		No determinants detected	No determinants detected	Col(pHAD28) ColpVC IncX1	PNUSAS002282	SRR3642948	Salmonella	enterica	Hadar	Live poultry contact	Zoonotic
22	1504MLTDK-1	TDKX01.0049		SALM1.0 - 6771.1.5.1.1.1	ST33		No determinants detected	No determinants detected	Col(pHAD28) ColpVC IncX1	PNUSAS002283	SRR3632937	Salmonella	enterica	Hadar	Live poultry contact	Zoonotic
22	1504MLTDK-1	TDKX01.0049		SALM1.0 - 6771.1.5.1.1	ST33		No determinants detected	No determinants detected	Col(pHAD28) ColpVC IncX1	2015K-0476	SRR7661278	Salmonella	enterica	Hadar	Live poultry contact	Zoonotic
22	1504MLTDK-1	TDKX01.0049		SALM1.0 - 6771.1.5.1.1.1	ST33		No determinants detected	No determinants detected	Col(pHAD28) ColpVC IncX1	2015AM-1375	SRR6128843	Salmonella	enterica	Hadar	Live poultry contact	Zoonotic
22	1504MLTDK-1	TDKX01.0049		SALM1.0 - 6771.1.5.1.1.1	ST33		No determinants detected	No determinants detected	Col(pHAD28) Col156 ColpVC IncX1	2015K-0480	SRR7661357	Salmonella	enterica	Hadar	Live poultry contact	Zoonotic
22	1504MLTDK-1	TDKX01.0049		SALM1.0 - 6771.1.5.1.1.1	ST33		No determinants detected	No determinants detected	Col(pHAD28) ColpVC IncX1	PNUSAS014520	SRR5645616	Salmonella	enterica	Hadar	Live poultry contact	Zoonotic
22	1504MLTDK-1	TDKX01.0049		SALM1.0 - 6771.1.5.1.1.1	ST33		No determinants detected	No determinants detected	Col(pHAD28) ColpVC IncX1 Col440I	2015K-0692	SRR5361191	Salmonella	enterica	Hadar	Live poultry contact	Zoonotic
23	1508MLJLX-1	JLXX01.0030	6-13*	SALM1.0 - 697.1.1.1.1*	ST20		Fos	fosA7	No determinants detected	2015K-0900	SRR7661104	Salmonella	enterica	Sandiego	Live turtle contact	Zoonotic
23	1508MLJLX-1	JLXX01.0030		SALM1.0 - 697.1.1.2*	ST20		Fos	fosA7	No determinants detected	2015K-0870	SRR7661234	Salmonella	enterica	Sandiego	Live turtle contact	Zoonotic
23	1508MLJLX-1	JLXX01.0030		SALM1.0 - 697.1.1.2.1*	ST20		Fos	fosA7	IncN2	2015K-0881	SRR7661354	Salmonella	enterica	Sandiego	Live turtle contact	Zoonotic
24	1511MLJLX-1	JLXX01.0053	4	SALM1.0 - 355.1.1.1.2	ST126		No determinants detected	No determinants detected	No determinants detected	2015K-1443	SRR14761632	Salmonella	enterica	Sandiego	Live turtle contact	Zoonotic
24	1511MLJLX-1	JLXX01.0053		SALM1.0 - 355.1.1.1.2.8	ST126		No determinants detected	No determinants detected	Col(pHAD28)	2015AM-0165	SRR5924442	Salmonella	enterica	Sandiego	Live turtle contact	Zoonotic
25	1607SDJGG-1	JGGX01.0172	0-4	SALM1.0 - 1223.2.1.1.1.2	ST24		No determinants detected	No determinants detected	IncFIB(pB171) IncFII(p14)	PNUSAS031394	SRR6514856	Salmonella	enterica	Javiana	Potato salad	Multiple
25	1607SDJGG-1	JGGX01.0172		SALM1.0 - 1223.2.1.1.1	ST24		No determinants detected	No determinants detected	IncFIB(pB171) IncFII(p14) IncX4	PNUSAS031404	SRR6514851	Salmonella	enterica	Javiana	Potato salad	Multiple
25	1607SDJGG-1	JGGX01.0172		SALM1.0 - 1223.2.1.1.1.2	ST24		No determinants detected	No determinants detected	IncFIB(pB171) IncFII(p14)	PNUSAS031395	SRR6514869	Salmonella	enterica	Javiana	Potato salad	Multiple
25	1607SDJGG-1	JGGX01.0172		SALM1.0 - 1223.2.1.1.1.2	ST24		No determinants detected	No determinants detected	IncFIB(pB171) IncFII(p14)	PNUSAS031411	SRR6726346	Salmonella	enterica	Javiana	Potato salad	Multiple
25	1607SDJGG-1	JGGX01.0172		SALM1.0 - 1223.2.1.1.1.2	ST24		No determinants detected	No determinants detected	IncFIB(pB171) IncFII(p14)	PNUSAS031390	SRR6514829	Salmonella	enterica	Javiana	Potato salad	Multiple
25	1607SDJGG-1	JGGX01.0172		SALM1.0 - 1223.2.1.1.1.2	ST24		No determinants detected	No determinants detected	IncFIB(pB171) IncFII(p14)	PNUSAS031381	SRR6514845	Salmonella	enterica	Javiana	Potato salad	Multiple
25	1607SDJGG-1	JGGX01.0172		SALM1.0 - 1223.2.1.1.1.2	ST24		No determinants detected	No determinants detected	IncFIB(pB171) IncFII(p14)	PNUSAS031382	SRR6514833	Salmonella	enterica	Javiana	Potato salad	Multiple
25	1607SDJGG-1	JGGX01.0172		SALM1.0 - 1223.2.1.1.1.2	ST24		No determinants detected	No determinants detected	IncFIB(pB171) IncFII(p14)	PNUSAS031415	SRR6726336	Salmonella	enterica	Javiana	Potato salad	Multiple
25	1607SDJGG-1	JGGX01.0172		SALM1.0 - 1223.2.1.1.1.2	ST24		No determinants detected	No determinants detected	IncFIB(pB171) IncFII(p14)	PNUSAS031398	SRR6514822	Salmonella	enterica	Javiana	Potato salad	Multiple
25	1607SDJGG-1	JGGX01.0172		SALM1.0 - 1223.2.1.1.1.2	ST24		No determinants detected	No determinants detected	IncFIB(pB171) IncFII(p14)	PNUSAS031397	SRR6514864	Salmonella	enterica	Javiana	Potato salad	Multiple
25	1607SDJGG-1	JGGX01.0172		SALM1.0 - 1223.2.1.1.1.2	ST24		No determinants detected	No determinants detected	IncFIB(pB171) IncFII(p14)	PNUSAS031407	SRR6514843	Salmonella	enterica	Javiana	Potato salad	Multiple
25	1607SDJGG-1	JGGX01.0172		SALM1.0 - 1223.2.1.1.1.2	ST24		No determinants detected	No determinants detected	IncFIB(pB171) IncFII(p14)	PNUSAS031408	SRR6514830	Salmonella	enterica	Javiana	Potato salad	Multiple
25	1607SDJGG-1	JGGX01.0172		SALM1.0 - 1223.2.1.1.1.2	ST24		No determinants detected	No determinants detected	IncFIB(pB171) IncFII(p14)	PNUSAS031388	SRR6514838	Salmonella	enterica	Javiana	Potato salad	Multiple
25	1607SDJGG-1	JGGX01.0172		SALM1.0 - 1223.2.1.1.1.2	ST24		No determinants detected	No determinants detected	IncFIB(pB171) IncFII(p14)	PNUSAS031386	SRR6514832	Salmonella	enterica	Javiana	Potato salad	Multiple
25	1607SDJGG-1	JGGX01.0172		SALM1.0 - 1223.2.1.1.1.2	ST24		No determinants detected	No determinants detected	IncFIB(pB171) IncFII(p14)	PNUSAS031379	SRR6514824	Salmonella	enterica	Javiana	Potato salad	Multiple
25	1607SDJGG-1	JGGX01.0172		SALM1.0 - 1223.2.1.1.1.2	ST24		No determinants detected	No determinants detected	IncFIB(pB171) IncFII(p14)	PNUSAS031391	SRR6514859	Salmonella	enterica	Javiana	Potato salad	Multiple
25	1607SDJGG-1	JGGX01.0172		SALM1.0 - 1223.2.1.1.1.2	ST24		No determinants detected	No determinants detected	IncFIB(pB171) IncFII(p14)	PNUSAS031389	SRR6514853	Salmonella	enterica	Javiana	Potato salad	Multiple
25	1607SDJGG-1	JGGX01.0172		SALM1.0 - 1223.2.1.1.1	ST24		No determinants detected	No determinants detected	IncFIB(pB171) IncFII(p14)	2016AM-1490	SRR10852012	Salmonella	enterica	Javiana	Potato salad	Multiple
25	1607SDJGG-1	JGGX01.0172		SALM1.0 - 1223.2.1.1.1.2	ST24		No determinants detected	No determinants detected	IncFIB(pB171) IncFII(p14)	PNUSAS031384	SRR6514831	Salmonella	enterica	Javiana	Potato salad	Multiple
25	1607SDJGG-1	JGGX01.0172		SALM1.0 - 1223.2.1.1.1.2	ST24		No determinants detected	No determinants detected	IncFIB(pB171) IncFII(p14)	PNUSAS031413	SRR6726347	Salmonella	enterica	Javiana	Potato salad	Multiple
25	1607SDJGG-1	JGGX01.0172		SALM1.0 - 1223.2.1.1.1.2	ST24		No determinants detected	No determinants detected	IncFIB(pB171) IncFII(p14)	PNUSAS031405	SRR6514855	Salmonella	enterica	Javiana	Potato salad	Multiple
25	1607SDJGG-1	JGGX01.0172		SALM1.0 - 1223.2.1.1.1.2	ST24		No determinants detected	No determinants detected	IncFIB(pB171) IncFII(p14)	PNUSAS031403	SRR6514835	Salmonella	enterica	Javiana	Potato salad	Multiple
25	1607SDJGG-1	JGGX01.0172		SALM1.0 - 1223.2.1.1.1.2	ST24		No determinants detected	No determinants detected	IncFIB(pB171) IncFII(p14)	PNUSAS031401	SRR6514844	Salmonella	enterica	Javiana	Potato salad	Multiple
25	1607SDJGG-1	JGGX01.0172		SALM1.0 - 1223.2.1.1.1.2	ST24		No determinants detected	No determinants detected	IncFIB(pB171) IncFII(p14)	PNUSAS031385	SRR6514849	Salmonella	enterica	Javiana	Potato salad	Multiple
25	1607SDJGG-1	JGGX01.0172		SALM1.0 - 1223.2.1.1.1.2	ST24		No determinants detected	No determinants detected	IncFIB(pB171) IncFII(p14)	PNUSAS031409	SRR6726334	Salmonella	enterica	Javiana	Potato salad	Multiple
25	1607SDJGG-1	JGGX01.0172		SALM1.0 - 1223.2.1.1.1	ST24		No determinants detected	No determinants detected	IncFIB(pB171) IncFII(p14)	PNUSAS031402	SRR6514846	Salmonella	enterica	Javiana	Potato salad	Multiple
25	1607SDJGG-1	JGGX01.0172		SALM1.0 - 1223.2.1.1.1.2	ST24		No determinants detected	No determinants detected	IncFIB(pB171) IncFII(p14)	PNUSAS031414	SRR6726339	Salmonella	enterica	Javiana	Potato salad	Multiple
25	1607SDJGG-1	JGGX01.0172		SALM1.0 - 1223.2.1.1.1.2	ST24		No determinants detected	No determinants detected	IncFIB(pB171) IncFII(p14)	PNUSAS031378	SRR6514854	Salmonella	enterica	Javiana	Potato salad	Multiple
25	1607SDJGG-1	JGGX01.0172		SALM1.0 - 1223.2.1.1.1.2	ST24		No determinants detected	No determinants detected	IncFIB(pB171) IncFII(p14)	PNUSAS031399	SRR6514825	Salmonella	enterica	Javiana	Potato salad	Multiple
25	1607SDJGG-1	JGGX01.0172		SALM1.0 - 1223.2.1.1.1.2	ST24		No determinants detected	No determinants detected	IncFIB(pB171) IncFII(p14)	PNUSAS031400	SRR6514860	Salmonella	enterica	Javiana	Potato salad	Multiple
25	1607SDJGG-1	JGGX01.0172		SALM1.0 - 1223.2.1.1.1	ST24		No determinants detected	No determinants detected	IncFIB(pB171) IncFII(p14)	PNUSAS031392	SRR6514827	Salmonella	enterica	Javiana	Potato salad	Multiple
25	1607SDJGG-1	JGGX01.0172		SALM1.0 - 1223.2.1.1.1.2	ST24		No determinants detected	No determinants detected	IncFIB(pB171) IncFII(p14)	PNUSAS031406	SRR6514839	Salmonella	enterica	Javiana	Potato salad	Multiple
25	1607SDJGG-1	JGGX01.0172		SALM1.0 - 1223.2.1.1.1.2	ST24		No determinants detected	No determinants detected	IncFIB(pB171) IncFII(p14)	PNUSAS031383	SRR6514861	Salmonella	enterica	Javiana	Potato salad	Multiple
25	1607SDJGG-1	JGGX01.0172		SALM1.0 - 1223.2.1.1.1.2	ST24		No determinants detected	No determinants detected	IncFIB(pB171) IncFII(p14)	PNUSAS031396	SRR6514863	Salmonella	enterica	Javiana	Potato salad	Multiple
25	1607SDJGG-1	JGGX01.0172		SALM1.0 - 1223.2.1.1.1.2	ST24		No determinants detected	No determinants detected	IncFIB(pB171) IncFII(p14)	PNUSAS031380	SRR6514857	Salmonella	enterica	Javiana	Potato salad	Multiple
25	1607SDJGG-1	JGGX01.0172		SALM1.0 - 1223.2.1.1.1	ST24		No determinants detected	No determinants detected	IncFIB(pB171) IncFII(p14)	PNUSAS031412	SRR6794984	Salmonella	enterica	Javiana	Potato salad	Multiple
25	1607SDJGG-1	JGGX01.0172		SALM1.0 - 1223.2.1.1.1.2	ST24		No determinants detected	No determinants detected	IncFIB(pB171) IncFII(p14)	PNUSAS031410	SRR6726337	Salmonella	enterica	Javiana	Potato salad	Multiple
25	1607SDJGG-1	JGGX01.0172		SALM1.0 - 1223.2.1.1.1.2	ST24		No determinants detected	No determinants detected	IncFIB(pB171) IncFII(p14)	PNUSAS031387	SRR6514836	Salmonella	enterica	Javiana	Potato salad	Multiple
26	1610MLJBP-1	JBPX01.0008	0-6	SALM1.0 - 6772.4.21.265.1.1	ST22		No determinants detected	No determinants detected	No determinants detected	PNUSAS005641	SRR5057217	Salmonella	enterica	Braenderup	Live poultry contact	Zoonotic
26	1610MLJBP-1	JBPX01.0008		SALM1.0 - 6772.4.21.265.1.1	ST22		No determinants detected	No determinants detected	No determinants detected	PNUSAS005810	SRR5066051	Salmonella	enterica	Braenderup	Live poultry contact	Zoonotic
26	1610MLJBP-1	JBPX01.0008		SALM1.0 - 6772.4.21.265	ST22		No determinants detected	No determinants detected	No determinants detected	PNUSAS006018	SRR5110584	Salmonella	enterica	Braenderup	Live poultry contact	Zoonotic
26	1610MLJBP-1	JBPX01.0008		SALM1.0 - 6772.4.21.265.1	ST22		ASTGen	aac(3)-VIa ant(3'')-Ia blaTEM-1B tet(A)	IncI1-I(gamma)	2016K-1059	SRR7661251	Salmonella	enterica	Braenderup	Live poultry contact	Zoonotic
26	1610MLJBP-1	JBPX01.0008		SALM1.0 - 6772.4.21.265.1.1	ST22		No determinants detected	No determinants detected	No determinants detected	2016K-1060	SRR7661259	Salmonella	enterica	Braenderup	Live poultry contact	Zoonotic
26	1610MLJBP-1	JBPX01.0008		SALM1.0 - 6772.4.21.265.1	ST22		AAuCxTioFox	blaCMY-2	IncI1-I(gamma)	2016K-1061	SRR7661254	Salmonella	enterica	Braenderup	Live poultry contact	Zoonotic
26	1610MLJBP-1	JBPX01.0008		SALM1.0 - 6772.4.21.265.1	ST22		No determinants detected	No determinants detected	No determinants detected	PNUSAS007354	SRR5189008	Salmonella	enterica	Braenderup	Live poultry contact	Zoonotic
26	1610MLJBP-1	JBPX01.0008		SALM1.0 - 6772.4.21.265.1	ST22		No determinants detected	No determinants detected	No determinants detected	PNUSAS007355	SRR5189010	Salmonella	enterica	Braenderup	Live poultry contact	Zoonotic
27	1610MLJJP-2	JJPX01.0535	0	SALM1.0 - 57.10.1.1.1.1	ST45		No determinants detected	No determinants detected	No determinants detected	PNUSAS004689	SRR4449982	Salmonella	enterica	Newport	Pork	Meat
27	1610MLJJP-2	JJPX01.0535		SALM1.0 - 57.10.1.1.1.1	ST45		No determinants detected	No determinants detected	No determinants detected	PNUSAS004690	SRR4447208	Salmonella	enterica	Newport	Pork	Meat
27	1610MLJJP-2	JJPX01.0535		SALM1.0 - 57.10.1.1.1.1	ST45		No determinants detected	No determinants detected	No determinants detected	PNUSAS004691	SRR4447207	Salmonella	enterica	Newport	Pork	Meat
27	1610MLJJP-2	JJPX01.0535		SALM1.0 - 57.10.1.1.1.1	ST45		No determinants detected	No determinants detected	No determinants detected	PNUSAS004692	SRR4449981	Salmonella	enterica	Newport	Pork	Meat
27	1610MLJJP-2	JJPX01.0535		SALM1.0 - 57.10.1.1.1.1	ST45		No determinants detected	No determinants detected	No determinants detected	2016K-1011	SRR7661246	Salmonella	enterica	Newport	Pork	Meat
27	1610MLJJP-2	JJPX01.0535		SALM1.0 - 57.10.1.1.1.1	ST45		AAuCxTioFox	blaCMY-2	IncI1-I(gamma)	2016K-1012	SRR7661243	Salmonella	enterica	Newport	Pork	Meat
28	1701MLJRF-1	JRFX01.0018	0-21	SALM1.0 - 6817.1.1.4.1	ST2606		No determinants detected	No determinants detected	No determinants detected	PNUSAS008283	SRR5238319	Salmonella	enterica	Agbeni	Live turtle contact	Zoonotic
28	1701MLJRF-1	JRFX01.0018		SALM1.0 - 6817.1.1.4.2	ST2606		No determinants detected	No determinants detected	No determinants detected	PNUSAS008544	SRR5259941	Salmonella	enterica	Agbeni	Live turtle contact	Zoonotic
28	1701MLJRF-1	JRFX01.0018		SALM1.0 - 6817.1.1.4.1.6	ST2606		No determinants detected	No determinants detected	No determinants detected	PNUSAS008668	SRR5296117	Salmonella	enterica	Agbeni	Live turtle contact	Zoonotic
28	1701MLJRF-1	JRFX01.0018		SALM1.0 - 6817.1.1.4		Locus 25360: non concensus assigned: AB 32, AF 157; one muation a>g. Locus 25361: AB 40, AF 36, 8, 10; 1, 2 and 3 mutations, respectively. Locus 25364 no concensus assigned: AB 79, AF 7, 10; 2 and 4 mutations respectively; 159x coverage	No determinants detected	No determinants detected	No determinants detected	2015AM-2391	SRR7652654	Salmonella	enterica	Agbeni	Live turtle contact	Zoonotic
28	1701MLJRF-1	JRFX01.0018		SALM1.0 - 6817.1.1.4.1	ST2606		No determinants detected	No determinants detected	No determinants detected	PNUSAS001731	SRR3277298	Salmonella	enterica	Agbeni	Live turtle contact	Zoonotic
28	1701MLJRF-1	JRFX01.0018		SALM1.0 - 6817.1.1.4.1	ST2606		No determinants detected	No determinants detected	No determinants detected	PNUSAS003685	SRR4190231	Salmonella	enterica	Agbeni	Live turtle contact	Zoonotic
28	1701MLJRF-1	JRFX01.0018		SALM1.0 - 6817.1.1.4.1	ST2606		No determinants detected	No determinants detected	No determinants detected	PNUSAS008038	SRR5249599	Salmonella	enterica	Agbeni	Live turtle contact	Zoonotic
28	1701MLJRF-1	JRFX01.0018		SALM1.0 - 6817.1.1.4.1	ST2606		No determinants detected	No determinants detected	No determinants detected	2015AM-2166	SRR5934121	Salmonella	enterica	Agbeni	Live turtle contact	Zoonotic
28	1701MLJRF-1	JRFX01.0018		SALM1.0 - 6817.1.1.4.1.14	ST2606		No determinants detected	No determinants detected	No determinants detected	PNUSAS009754	SRR5387080	Salmonella	enterica	Agbeni	Live turtle contact	Zoonotic
28	1701MLJRF-1	JRFX01.0018		SALM1.0 - 6817.1.1.4.1.14	ST2606		No determinants detected	No determinants detected	No determinants detected	PNUSAS008827	SRR5336169	Salmonella	enterica	Agbeni	Live turtle contact	Zoonotic
28	1701MLJRF-1	JRFX01.0018		SALM1.0 - 6817.1.1.4.1.14	ST2606		AAuCxTioFox	blaCMY-2	IncI1-I(gamma)	PNUSAS010116	SRR5459641	Salmonella	enterica	Agbeni	Live turtle contact	Zoonotic
28	1701MLJRF-1	JRFX01.0018		SALM1.0 - 6817.1.1.4.1	ST2606		No determinants detected	No determinants detected	No determinants detected	2016AM-2267	SRR10907167	Salmonella	enterica	Agbeni	Live turtle contact	Zoonotic
28	1701MLJRF-1	JRFX01.0018		SALM1.0 - 6817.1.1.4.1	ST2606		No determinants detected	No determinants detected	No determinants detected	PNUSAS007821	SRR5227891	Salmonella	enterica	Agbeni	Live turtle contact	Zoonotic
28	1701MLJRF-1	JRFX01.0018		SALM1.0 - 6817.1.1.6	ST2606		No determinants detected	No determinants detected	No determinants detected	PNUSAS007822	SRR5221524	Salmonella	enterica	Agbeni	Live turtle contact	Zoonotic
28	1701MLJRF-1	JRFX01.0018		SALM1.0 - 6817.1.1.4	ST2606		No determinants detected	No determinants detected	No determinants detected	PNUSAS007823	SRR5221532	Salmonella	enterica	Agbeni	Live turtle contact	Zoonotic
28	1701MLJRF-1	JRFX01.0018		SALM1.0 - 6817.1.1.4.1.14	ST2606		No determinants detected	No determinants detected	No determinants detected	PNUSAS005670	SRR5063035	Salmonella	enterica	Agbeni	Live turtle contact	Zoonotic
28	1701MLJRF-1	JRFX01.0018		SALM1.0 - 6817.1.1.4.1.14	ST2606		No determinants detected	No determinants detected	No determinants detected	PNUSAS011088	SRR5454386	Salmonella	enterica	Agbeni	Live turtle contact	Zoonotic
28	1701MLJRF-1	JRFX01.0018		SALM1.0 - 6817.1.1.4.1	ST2606		No determinants detected	No determinants detected	No determinants detected	PNUSAS017786	SRR5868549	Salmonella	enterica	Agbeni	Live turtle contact	Zoonotic
28	1701MLJRF-1	JRFX01.0018		SALM1.0 - 6817.1.1.4.1.11	ST2606		No determinants detected	No determinants detected	No determinants detected	PNUSAS007245	SRR5188996	Salmonella	enterica	Agbeni	Live turtle contact	Zoonotic
28	1701MLJRF-1	JRFX01.0018		SALM1.0 - 6817.1.1.4.1	ST2606		No determinants detected	No determinants detected	No determinants detected	PNUSAS009951	SRR5364264	Salmonella	enterica	Agbeni	Live turtle contact	Zoonotic
28	1701MLJRF-1	JRFX01.0018		SALM1.0 - 6817.1.1.4.1	ST2606		No determinants detected	No determinants detected	No determinants detected	PNUSAS003383	SRR4040230	Salmonella	enterica	Agbeni	Live turtle contact	Zoonotic
28	1701MLJRF-1	JRFX01.0018		SALM1.0 - 6817.1.1.4.1	ST2606		AAuCxTioFox	blaCMY-2	Col8282 IncI1-I(gamma)	PNUSAS004120	SRR4416105	Salmonella	enterica	Agbeni	Live turtle contact	Zoonotic
28	1701MLJRF-1	JRFX01.0018		SALM1.0 - 6817.1.1.4.1.28	ST2606		No determinants detected	No determinants detected	No determinants detected	PNUSAS006214	SRR5184276	Salmonella	enterica	Agbeni	Live turtle contact	Zoonotic
28	1701MLJRF-1	JRFX01.0018		SALM1.0 - 6817.1.1.4.1	ST2606		No determinants detected	No determinants detected	No determinants detected	PNUSAS006845	SRR5221599	Salmonella	enterica	Agbeni	Live turtle contact	Zoonotic
	Plasmid variation without variation in AMR profile (14 outbreaks)
	* Not condidered a cluster based on allele range or allele code
