# Supplementary material for: Genetic Diversity in Salmonella enterica in Outbreaks of Foodborne and Zoonotic Origin in the USA in 2006–2017
Source: Microorganisms. 2024 Jul 31;12(8):1563. doi: 10.3390/microorganisms12081563 (PMC11356229; doi:10.3390/microorganisms12081563)
Supplement: Supplementary file 1 [file microorganisms-12-01563-s001.zip › TreesSupplTable2.xlsx]

## Sheet: Sheet1
Agent	Agent Name
Au	Amoxicillin-Clavulanic Acid
A	Ampicillin
Azm	Azithromycin
Fox	Cefoxitin
Tio	Ceftiofur
Cx	Ceftriaxone
C	Chloramphenicol
Cip	Ciprofloxacin
Col	Colistin
Ery	Erythromycin
Fos	Fosfomycin
Gen	Gentamicin
Kan	Kanamycin
Mer	Meropenem
Nal	Nalidixic Acid
S	Streptomycin
Su	Sulfameth/Sulfiz
T	Tetracycline
Cot	Trimethoprim-Sulfamethoxazole
