# Supplementary material for: Genetic Diversity in Salmonella enterica in Outbreaks of Foodborne and Zoonotic Origin in the USA in 2006–2017
Source: Microorganisms. 2024 Jul 31;12(8):1563. doi: 10.3390/microorganisms12081563 (PMC11356229; doi:10.3390/microorganisms12081563)
Supplement: Supplementary file 1 [file microorganisms-12-01563-s001.zip › TreesSupplTable3.xlsx]

## Sheet: 1. Main
PulseNetClusterCode**	PFGE-XbaI-pattern***	Allele range	Allele_code****	MLST_ST	MLST comments	PredictiveResistancePattern (NARST)*****	ResistanceGenesDetected (NARST)	PlasmidsDetected (NARST)	WGS ID	SRR_id	FinalSerotypeName	Exact vehicle	IFSAC vehicle category
0608PAJJP-1c*	JJPX01.0061	20	SALM1.0 - 6752.1.1.4	ST118		No determinants detected	No determinants detected	No determinants detected	AM30454	SRR14760930	Newport	Tomatoes	Vegetable
0608PAJJP-1c*	JJPX01.0061		SALM1.0 - 6752.1.1.6.65.1	ST118		No determinants detected	No determinants detected	No determinants detected	AM27551	SRR14760420	Newport	Tomatoes	Vegetable
0611ILJJP-1c	JJPX01.0014	15	SALM1.0 - 57.1.1	ST45		ACSSuTAuCxTioFox	aph(3'')-Ib aph(6)-Id blaCMY-2 floR sul2 tet(A)	IncC	AM30216	SRR14760877	Newport	Queso fresco-type cheeses	Dairy
0611ILJJP-1c	JJPX01.0014		SALM1.0 - 57.1.1.1	ST45		ACSSuTAuCxTioFox	aph(3'')-Ib aph(6)-Id blaCMY-2 floR sul2 tet(A)	Col(pHAD28) IncC	AM30270	SRR14760410	Newport	Queso fresco-type cheeses	Dairy
0708NYJJP-1c*	JJPX01.0061	5-13	SALM1.0 - 6752.1.1.5.1	ST118		No determinants detected	No determinants detected	No determinants detected	AM33419	SRR14760851	Newport	Tomatoes	Vegetable
0708NYJJP-1c*	JJPX01.0061		SALM1.0 - 6752.1.1.4.1	ST118		No determinants detected	No determinants detected	No determinants detected	AM31713	SRR14762024	Newport	Tomatoes	Vegetable
0708NYJJP-1c*	JJPX01.0061		SALM1.0 - 6752.1.1.5	ST118		No determinants detected	No determinants detected	No determinants detected	AM32203	SRR16387325	Newport	Tomatoes	Vegetable
0802COJIX-1c	JIXX01.0424	7	SALM1.0 - 6761.89.1		Locus 25365: 1077 (new profile to the public database); 1 mutation compared to allele 4: g>c; 46x coverage	Fos	fosA7	No determinants detected	08-0125	SRR14760927	Montevideo	Shredded cheese	Dairy
0802COJIX-1c	JIXX01.0424		SALM1.0 - 6761.89.1	ST138	Locus 25365: 4; 62x	Fos	fosA7	No determinants detected	08-0126	SRR14760168	Montevideo	Shredded cheese	Dairy
0809MLJPX-1c*	JPXX01.0642	10-22	SALM1.0 - 6766.51.3	ST19		No determinants detected	No determinants detected	IncFIB(S) IncFII(S)	AM38379	SRR14760162	I 4,[5],12:i:-	Breaded stuffed chicken	Poultry
0809MLJPX-1c*	JPXX01.0642		SALM1.0 - 6766.51.3	ST19		No determinants detected	No determinants detected	ColE1 IncFIB(S) IncFII(S)	AM37438	SRR14761093	I 4,[5],12:i:-	Breaded stuffed chicken	Poultry
0809MLJPX-1c*	JPXX01.0642		SALM1.0 - 6766.51.3.12	ST19		No determinants detected	No determinants detected	IncFIB(S) IncFII(S)	PNUSAS060135	SRR8157357	I 4,[5],12:i:-	Breaded stuffed chicken	Poultry
0907MLJM6-1	JM6X01.0240	2-11; the same strains as 1005NYCJM6-1	SALM1.0 - 6778.3.34	ST96		No determinants detected	No determinants detected	Col(pHAD28)	AM40081	SRR14760898	Schwarzengrund	Live poultry contact	Zoonotic
0907MLJM6-1	JM6X01.0240		SALM1.0 - 6778.3.34.1.1	ST96		No determinants detected	No determinants detected	Col(pHAD28)	AM36851	SRR14760231	Schwarzengrund	Live poultry contact	Zoonotic
0907MLJM6-1	JM6X01.0240		SALM1.0 - 6778.3.34.1.1	ST96		No determinants detected	No determinants detected	Col(pHAD28)	AM40403	SRR14760170	Schwarzengrund	Live poultry contact	Zoonotic
1508MLJLX-1	JLXX01.0030	6-13	SALM1.0 - 697.1.1.1.1	ST20		Fos	fosA7	No determinants detected	2015K-0900	SRR7661104	Sandiego	Live turtle contact	Zoonotic
1508MLJLX-1	JLXX01.0030		SALM1.0 - 697.1.1.2	ST20		Fos	fosA7	No determinants detected	2015K-0870	SRR7661234	Sandiego	Live turtle contact	Zoonotic
1508MLJLX-1	JLXX01.0030		SALM1.0 - 697.1.1.2.1	ST20		Fos	fosA7	IncN2	2015K-0881	SRR7661354	Sandiego	Live turtle contact	Zoonotic
*Polyclonal based on hqSNP analysis
**Cluster code nomenclature: the first 4 digits denote the year and month of cluster detection, the next 2-4 letters denote the state or county of cluster detection or ML for multi-state, the last 3 letters/numbers denote the serovar, followed by - #. If multiple outbreaks meet the same criteria, then # is changed from 1 to 2, 2 to 3, etc. For example, 0809MLJPX-1 represents the 1st multi-state T…
***PFGE pattern nomenclature: first 3 letters/numbers denote the serovar, X01 denotes the restriction enzyme XbaI, the last 4 digits denote the consecutive number for the pattern in the order of detection
**** Allele code nomenclature: SALM1.0 denotes the version of the allele assignment algorithm, the 6 numerical digits correspond to discrete allele thresholds separating the clusters in a single linkage tree: 80, 28, 15, 7, 4 and 1 allele differences
***** Antimicrobial agent abbreviations listed in the Suppl. Table 2

## Sheet: 2. hqSNP
0608PAJJP-1c*
	AM27551	AM30454
AM27551	-	47
AM30454	47	-
0611ILJJP-1c
.	AM30216	AM30270
AM30216	-	24
AM30270	24	-
0708NYJJP-1c*
	AM31713	AM32203	AM33419
AM31713	-	38	37
AM32203	38	-	11
AM33419	37	11	-
0802COJIX-1c
	08-0125	08-0126
08-0125	-	10
08-0126	10	-
0809MLJPX-1c*
.	AM37438	AM38379	PNUSAS060135
AM37438	-	43	24
AM38379	43	-	46
PNUSAS060135	24	46	-
0907MLJM6-1
.	AM36851	AM40081	AM40403
AM36851	-	12	7
AM40081	12	-	16
AM40403	7	16	-
1508MLJLX-1
.	2015K-0870	2015K-0881	2015K-0900
2015K-0870	-	7	18
2015K-0881	7	-	14
2015K-0900	18	14	-
Internal reference for the hqSNP analysis
*Polyclonal
